# Supplementary material for: The causal relationship between autoimmune diseases and osteoporosis: a study based on Mendelian randomization
Source: Front Endocrinol (Lausanne). 2023 Aug 29;14:1196269. doi: 10.3389/fendo.2023.1196269 (PMC10484226; doi:10.3389/fendo.2023.1196269)
Supplement: Supplementary file 1 [file DataSheet_1.zip]

Archive with 2 entries (1 files):
- Supplementary Material/
- Supplementary Material/Supplementary Material.xlsx
