# Supplementary material for: The causal relationship between autoimmune diseases and osteoporosis: a study based on Mendelian randomization
Source: Front Endocrinol (Lausanne). 2023 Aug 29;14:1196269. doi: 10.3389/fendo.2023.1196269 (PMC10484226; doi:10.3389/fendo.2023.1196269)
Supplement: Supplementary file 1 [file DataSheet_1.zip › Supplementary Material/Supplementary Material.xlsx]

## Sheet: Table S1
Table S1 Characteristics of the exposure GWAS cohorts
Exposure	Cases	Controls	Sample size	Ancestry	Study/Consortium	PubMed ID	Cohort Acronym
Celiac disease	12041	12228	24269	European	Trynka et al.	22057235	UKBS-CC, WTCCC2, British 1958 Birth Cohort
Rheumatoid arthritis	19234	61565	80799	European	Okada et al.	24390342	BRASS, CANADA, EIRA, NARAC1, NARAC2, WTCCC, Rheumatoid Arthritis Consortium International for Immunochip (RACI)-UK, RACI-US, RACI-SE-E, RACI-SE-U, RACI-NL, RACI-ES, RACI-i2b2, ReAct, Dutch (including AMC, BeSt, LUMC, and DREAM), anti-TNF response to therapy collection (ACR-REF: BRAGGSS, BRAGGSS2, ERA, KI, and TEAR), CORRONA, Vanderbilt, 3 studies from the GARNET consortium (BioBank Japan Project,…
Psoriasis	10588	22806	33394	European	Tsoi et al.	23143594	Kiel, CASP,WTCCC2, PAGE, GAPC
Primary sclerosing cholangitis	2871	12019	14890	European	IPSCSG	27992413	IPSCSG, IBDGC, UK-PSC
Inflammatory bowel disease	31665	33977	65642	European	IIBDGC	26192919	IIBDGC, IBSEN, NMBDR, ALSPC, HBDI, T1DGC
Primary biliary cirrhosis	2861	8514	11375	European	Liu JZ et al.	22961000	UK PBC Consortium, 1958 British, NBS
Ulcerative colitis	13768	33977	47745	European	IIBDGC	26192919	IIBDGC, IBSEN, NMBDR, ALSPC, HBDI, T1DGC
Crohn’s disease	17897	33977	51874	European	IIBDGC	26192919	IIBDGC, IBSEN, NMBDR, ALSPC, HBDI, T1DGC
Type 1 diabetes	7467	10218	17685	European	Inshaw JRJ et al.	32005708	GoKinD, WTCCC(T2D, HT, BD), McGill University, CHOPTDT, DCCT-EDIC, T1DGC, 1958 British, NBS,TwinsUK, UK Biobank)
Systemic lupus erythematosus	5201	9066	14267	European	Bentham et al.	26502338	HRS, Hom et al. study
Ankylosing spondylitis	9069	13578	22647	European	IGAS	23749187	IGAS, tASC, GFeGS, HUNT, SPARCC, ETCCC2
IPSCSG, International PSC Study Group; IIBDGC, International Inflammatory Bowel Disease Genetics Consortium; IGAS, International Genetics of Ankylosing Spondylitis Consortium.

## Sheet: Table S2
Table S2 Characteristics of the outcome GWAS cohorts
Outcome	Sample size	Ancestry	Study/Consortium	PubMed ID or URL	Cohort Acronym
Lumbar spine bone mineral density	28498	European	GEFOS	26367794	Whole-Genome Sequenced (ALSPAC, TWINSUK), Whole-Exome Sequenced (AOGC, FHS, RS-I, ESP, ERF), Genome-Wide Genotyped and Imputed to UK10K/1000Genomes Reference PaneI (ALSPAC, AOGC, FHS, MrOS, RS-I, SOF, TWINSUK)
Forearm bone mineral density	8143	Mixed	GEFOS	26367794	Whole-Genome Sequenced (ALSPAC, TWINSUK), Whole-Exome Sequenced (AOGC, FHS, RS-I, ESP, ERF), Genome-Wide Genotyped and Imputed to UK10K/1000Genomes Reference PaneI (ALSPAC, AOGC, FHS, MrOS, RS-I, SOF, TWINSUK)
Femoral neck bone mineral density	32735	European	GEFOS	26367794	Whole-Genome Sequenced (ALSPAC, TWINSUK), Whole-Exome Sequenced (AOGC, FHS, RS-I, ESP, ERF), Genome-Wide Genotyped and Imputed to UK10K/1000Genomes Reference PaneI (ALSPAC, AOGC, FHS, MrOS, RS-I, SOF, TWINSUK)
Heel bone mineral density	426824	European	UK Biobank	30598549	UK Biobank
Total body bone mineral density	56284	European	Medina-Gomez C et al.	29304378	1982 Pelotas, ALSPAC, BMDCS, BPROOF, CHS_EA, CHS_AA, COPSAC2000, COPSAC2010, deCode, EPIC, ERF, Fenland GWAS, Fenland-Omics, FHS, Generation R, GOOD, HABC, MrOS-USA, NEO STUDY, OPRA, ORCADES, PANIC, RAINE STUDY, RS1, RS2, RS3, SOF, TwinsUK, UKBIOBANK,
Total body bone mineral density (age 0–15)	11807	European	Medina-Gomez C et al.	29304378	1982 Pelotas, ALSPAC, BMDCS, BPROOF, CHS_EA, CHS_AA, COPSAC2000, COPSAC2010, deCode, EPIC, ERF, Fenland GWAS, Fenland-Omics, FHS, Generation R, GOOD, HABC, MrOS-USA, NEO STUDY, OPRA, ORCADES, PANIC, RAINE STUDY, RS1, RS2, RS3, SOF, TwinsUK, UKBIOBANK,
Total body bone mineral density (age 15–30)	4180	European	Medina-Gomez C et al.	29304378	1982 Pelotas, ALSPAC, BMDCS, BPROOF, CHS_EA, CHS_AA, COPSAC2000, COPSAC2010, deCode, EPIC, ERF, Fenland GWAS, Fenland-Omics, FHS, Generation R, GOOD, HABC, MrOS-USA, NEO STUDY, OPRA, ORCADES, PANIC, RAINE STUDY, RS1, RS2, RS3, SOF, TwinsUK, UKBIOBANK,
Total body bone mineral density (age 30–45)	10062	European	Medina-Gomez C et al.	29304378	1982 Pelotas, ALSPAC, BMDCS, BPROOF, CHS_EA, CHS_AA, COPSAC2000, COPSAC2010, deCode, EPIC, ERF, Fenland GWAS, Fenland-Omics, FHS, Generation R, GOOD, HABC, MrOS-USA, NEO STUDY, OPRA, ORCADES, PANIC, RAINE STUDY, RS1, RS2, RS3, SOF, TwinsUK, UKBIOBANK,
Total body bone mineral density (age 45–60)	18805	European	Medina-Gomez C et al.	29304378	1982 Pelotas, ALSPAC, BMDCS, BPROOF, CHS_EA, CHS_AA, COPSAC2000, COPSAC2010, deCode, EPIC, ERF, Fenland GWAS, Fenland-Omics, FHS, Generation R, GOOD, HABC, MrOS-USA, NEO STUDY, OPRA, ORCADES, PANIC, RAINE STUDY, RS1, RS2, RS3, SOF, TwinsUK, UKBIOBANK,
Total body bone mineral density (age over 60)	22504	European	Medina-Gomez C et al.	29304378	1982 Pelotas, ALSPAC, BMDCS, BPROOF, CHS_EA, CHS_AA, COPSAC2000, COPSAC2010, deCode, EPIC, ERF, Fenland GWAS, Fenland-Omics, FHS, Generation R, GOOD, HABC, MrOS-USA, NEO STUDY, OPRA, ORCADES, PANIC, RAINE STUDY, RS1, RS2, RS3, SOF, TwinsUK, UKBIOBANK,
Falls	461725	European	UK Biobank	https://gwas.mrcieu.ac.uk/datasets/ukb-b-2535/	UK Biobank
Fractured bone site(s): Ankle	460340	European	UK Biobank	https://gwas.mrcieu.ac.uk/datasets/ukb-b-15582/	UK Biobank
Fractured bone site(s): Arm	460340	European	UK Biobank	https://gwas.mrcieu.ac.uk/datasets/ukb-b-19255/	UK Biobank
Fractured bone site(s): Leg	460340	European	UK Biobank	https://gwas.mrcieu.ac.uk/datasets/ukb-b-3798/	UK Biobank
Fractured bone site(s): Other bones	460340	European	UK Biobank	https://gwas.mrcieu.ac.uk/datasets/ukb-b-17738/	UK Biobank
Fractured bone site(s): Spine	460340	European	UK Biobank	https://gwas.mrcieu.ac.uk/datasets/ukb-b-873/	UK Biobank
Fractured bone site(s): Wrist	460340	European	UK Biobank	https://gwas.mrcieu.ac.uk/datasets/ukb-b-9571/	UK Biobank
Fractured heel (left)	147338	European	UK Biobank	https://gwas.mrcieu.ac.uk/datasets/ukb-b-8221/	UK Biobank
Fractured heel (right)	147326	European	UK Biobank	https://gwas.mrcieu.ac.uk/datasets/ukb-b-3499/	UK Biobank
GEFOS, the Genetic Factors for osteoporosis Consortium; UK Biobank, the UK Biobank Psychiatric Genetics Group;

## Sheet: Table S3
Table S3 Analyzing the relationship between genetic prediction of autoimmune diseases and bone mineral density by various MR analyses.
Outcome	Exposure	Method	nsnp	b	se	or	or_lci95	or_uci95	p.val
Forearm BMD	Asthma	MR Egger	54	0.109313	0.0971976	1.11551	0.922014	1.34962	0.265903
	Asthma	Weighted median	54	0.0295323	0.0559012	1.02997	0.923085	1.14924	0.597295
	Asthma	Inverse variance weighted	54	-0.00139774	0.0385007	0.998603	0.92602	1.07688	0.97104
	Asthma	Simple mode	54	0.00774216	0.115448	1.00777	0.803695	1.26367	0.946785
	Asthma	Weighted mode	54	0.0396223	0.0844529	1.04042	0.881698	1.22771	0.640876
	Celiac disease	MR Egger	13	-0.0181973	0.0275242	0.981967	0.930396	1.0364	0.522129
	Celiac disease	Weighted median	13	-0.044399	0.0242819	0.956572	0.912113	1.0032	0.0674766
	Celiac disease	Inverse variance weighted	13	-0.0371822	0.0190612	0.963501	0.928168	1.00018	0.0510956
	Celiac disease	Simple mode	13	-0.0509648	0.0366097	0.950312	0.884512	1.02101	0.189151
	Celiac disease	Weighted mode	13	-0.0436148	0.0234613	0.957323	0.914298	1.00237	0.0877119
	Primary biliary cirrhosis	MR Egger	21	0.0518455	0.0331989	1.05321	0.986863	1.12402	0.13487
	Primary biliary cirrhosis	Weighted median	21	0.0277443	0.0194296	1.02813	0.989715	1.06804	0.15331
	Primary biliary cirrhosis	Inverse variance weighted	21	0.00199885	0.0136099	1.002	0.975626	1.02909	0.883237
	Primary biliary cirrhosis	Simple mode	21	0.0475258	0.0373504	1.04867	0.974646	1.12832	0.217815
	Primary biliary cirrhosis	Weighted mode	21	0.0445793	0.0321537	1.04559	0.981727	1.1136	0.180874
	Primary sclerosing cholangitis	MR Egger	13	-0.00652425	0.0214466	0.993497	0.952601	1.03615	0.766646
	Primary sclerosing cholangitis	Weighted median	13	-0.00823354	0.0206094	0.9918	0.952535	1.03268	0.689523
	Primary sclerosing cholangitis	Inverse variance weighted	13	-0.0237779	0.0148477	0.976503	0.948494	1.00534	0.109277
	Primary sclerosing cholangitis	Simple mode	13	-0.0493517	0.0387694	0.951846	0.882197	1.02699	0.227143
	Primary sclerosing cholangitis	Weighted mode	13	0.00732726	0.0234026	1.00735	0.962191	1.05464	0.759582
	Psoriasis	MR Egger	45	0.000316199	0.00442306	1.00032	0.991682	1.00903	0.94334
	Psoriasis	Weighted median	45	0.00547246	0.00502312	1.00549	0.995637	1.01544	0.275953
	Psoriasis	Inverse variance weighted	45	0.00198549	0.00352866	1.00199	0.995081	1.00894	0.573656
	Psoriasis	Simple mode	45	0.00215922	0.00831987	1.00216	0.985952	1.01864	0.796441
	Psoriasis	Weighted mode	45	0.00571814	0.00496736	1.00573	0.99599	1.01557	0.255891
	Rheumatoid arthritis	MR Egger	47	0.00376248	0.0294565	1.00377	0.947458	1.06343	0.898932
	Rheumatoid arthritis	Weighted median	47	-0.00409661	0.0251533	0.995912	0.948004	1.04624	0.870624
	Rheumatoid arthritis	Inverse variance weighted	47	-0.0133309	0.0175316	0.986758	0.953427	1.02125	0.447019
	Rheumatoid arthritis	Simple mode	47	-0.0808307	0.0453797	0.92235	0.843855	1.00815	0.0814823
	Rheumatoid arthritis	Weighted mode	47	-0.00447102	0.0257219	0.995539	0.946593	1.04702	0.862768
	Systemic lupus erythematosus	MR Egger	37	0.00543373	0.0225903	1.00545	0.961901	1.05097	0.81132
	Systemic lupus erythematosus	Weighted median	37	0.0161818	0.0158226	1.01631	0.985279	1.04833	0.306448
	Systemic lupus erythematosus	Inverse variance weighted	37	0.00968957	0.0104269	1.00974	0.98931	1.03058	0.352741
	Systemic lupus erythematosus	Simple mode	37	-0.00856954	0.0284726	0.991467	0.937652	1.04837	0.765165
	Systemic lupus erythematosus	Weighted mode	37	0.0052009	0.0236938	1.00521	0.9596	1.053	0.827497
	Inflammatory bowel disease	MR Egger	110	0.00957438	0.0362473	1.00962	0.940381	1.08396	0.792175
	Inflammatory bowel disease	Weighted median	110	-0.0163646	0.0250916	0.983769	0.936558	1.03336	0.514277
	Inflammatory bowel disease	Inverse variance weighted	110	-0.0253109	0.0156723	0.975007	0.945512	1.00542	0.106309
	Inflammatory bowel disease	Simple mode	110	-0.0111234	0.0584523	0.988938	0.881888	1.10898	0.849429
	Inflammatory bowel disease	Weighted mode	110	-0.0166514	0.0391547	0.983486	0.910834	1.06193	0.671477
	Crohn's disease	MR Egger	95	0.0584296	0.037892	1.06017	0.984286	1.14191	0.126469
	Crohn's disease	Weighted median	95	0.0146415	0.0228771	1.01475	0.970254	1.06129	0.52217
	Crohn's disease	Inverse variance weighted	95	0.00244458	0.0141966	1.00245	0.974939	1.03073	0.863285
	Crohn's disease	Simple mode	95	0.0318222	0.042976	1.03233	0.948939	1.12306	0.460865
	Crohn's disease	Weighted mode	95	0.0318222	0.0299411	1.03233	0.973495	1.09473	0.290584
	Ulcerative colitis	MR Egger	74	-0.0305789	0.0410818	0.969884	0.89485	1.05121	0.459091
	Ulcerative colitis	Weighted median	74	-0.0408729	0.0250855	0.959951	0.913894	1.00833	0.103239
	Ulcerative colitis	Inverse variance weighted	74	-0.0527837	0.0170193	0.948585	0.917464	0.980762	0.00192607
	Ulcerative colitis	Simple mode	74	-0.0521377	0.0554879	0.949198	0.851382	1.05825	0.35051
	Ulcerative colitis	Weighted mode	74	-0.0368207	0.0380504	0.963849	0.894581	1.03848	0.336398
	Type 1 diabetes	MR Egger	28	-0.00457099	0.0174677	0.995439	0.961936	1.03011	0.795628
	Type 1 diabetes	Weighted median	28	0.000164258	0.0149326	1.00016	0.971316	1.02987	0.991223
	Type 1 diabetes	Inverse variance weighted	28	-0.00420526	0.0116458	0.995804	0.973331	1.0188	0.718028
	Type 1 diabetes	Simple mode	28	-0.0160098	0.0394235	0.984118	0.910939	1.06318	0.687871
	Type 1 diabetes	Weighted mode	28	-0.00217258	0.014203	0.99783	0.970435	1.026	0.879563
Lumbar spine BMD	Asthma	MR Egger	50	0.129522	0.0576604	1.13828	1.01664	1.27448	0.0293232
	Asthma	Weighted median	50	0.0195437	0.0342361	1.01974	0.953554	1.09051	0.568101
	Asthma	Inverse variance weighted	50	-0.000288666	0.0231118	0.999711	0.955436	1.04604	0.990035
	Asthma	Simple mode	50	0.0275265	0.0657374	1.02791	0.903645	1.16926	0.677241
	Asthma	Weighted mode	50	0.0543297	0.0495802	1.05583	0.958057	1.16359	0.278525
	Celiac disease	MR Egger	12	0.0101395	0.0153142	1.01019	0.98032	1.04097	0.522874
	Celiac disease	Weighted median	12	0.00436031	0.0140695	1.00437	0.977052	1.03245	0.756627
	Celiac disease	Inverse variance weighted	12	-0.00381835	0.0105955	0.996189	0.975714	1.01709	0.718567
	Celiac disease	Simple mode	12	-0.0705362	0.022307	0.931894	0.892028	0.973542	0.00904568
	Celiac disease	Weighted mode	12	0.00576831	0.0138506	1.00578	0.978848	1.03346	0.685079
	Primary biliary cirrhosis	MR Egger	21	-0.00610433	0.0188891	0.993914	0.95779	1.0314	0.750099
	Primary biliary cirrhosis	Weighted median	21	-0.00879183	0.0106983	0.991247	0.970678	1.01225	0.411192
	Primary biliary cirrhosis	Inverse variance weighted	21	-0.00687886	0.0075991	0.993145	0.978462	1.00805	0.365349
	Primary biliary cirrhosis	Simple mode	21	0.0086684	0.0225362	1.00871	0.96512	1.05426	0.704561
	Primary biliary cirrhosis	Weighted mode	21	0.009207	0.0189608	1.00925	0.972431	1.04746	0.632542
	Primary sclerosing cholangitis	MR Egger	15	0.00159419	0.0165998	1.0016	0.969532	1.03472	0.924956
	Primary sclerosing cholangitis	Weighted median	15	-0.0028126	0.0121237	0.997191	0.973775	1.02117	0.816544
	Primary sclerosing cholangitis	Inverse variance weighted	15	-0.00523646	0.0090694	0.994777	0.97725	1.01262	0.563685
	Primary sclerosing cholangitis	Simple mode	15	-0.00745825	0.0202393	0.992569	0.953966	1.03274	0.71801
	Primary sclerosing cholangitis	Weighted mode	15	0.00379129	0.0138939	1.0038	0.976832	1.03151	0.788933
	Psoriasis	MR Egger	44	-0.00154103	0.00236723	0.99846	0.993838	1.0031	0.518601
	Psoriasis	Weighted median	44	0.00114635	0.00276742	1.00115	0.995731	1.00659	0.678705
	Psoriasis	Inverse variance weighted	44	-0.00126413	0.00184114	0.998737	0.995139	1.00235	0.492333
	Psoriasis	Simple mode	44	-8.31114e-05	0.00398692	0.999917	0.992134	1.00776	0.983465
	Psoriasis	Weighted mode	44	0.000227356	0.00281418	1.00023	0.994726	1.00576	0.935984
	Rheumatoid arthritis	MR Egger	47	0.0225774	0.0199693	1.02283	0.983574	1.06366	0.26421
	Rheumatoid arthritis	Weighted median	47	0.0208346	0.0176472	1.02105	0.98634	1.05699	0.237755
	Rheumatoid arthritis	Inverse variance weighted	47	0.00449653	0.0107104	1.00451	0.983639	1.02582	0.67461
	Rheumatoid arthritis	Simple mode	47	0.0183305	0.0362518	1.0185	0.948643	1.0935	0.615522
	Rheumatoid arthritis	Weighted mode	47	0.0287891	0.0196832	1.02921	0.990258	1.06969	0.15037
	Systemic lupus erythematosus	MR Egger	37	0.00300185	0.0125671	1.00301	0.978603	1.02802	0.812603
	Systemic lupus erythematosus	Weighted median	37	0.00304518	0.00897863	1.00305	0.985552	1.02086	0.73449
	Systemic lupus erythematosus	Inverse variance weighted	37	0.00405988	0.00591864	1.00407	0.992488	1.01578	0.492746
	Systemic lupus erythematosus	Simple mode	37	0.00433513	0.0158401	1.00434	0.973642	1.03602	0.785894
	Systemic lupus erythematosus	Weighted mode	37	0.00684139	0.0125226	1.00686	0.982453	1.03188	0.588214
	Inflammatory bowel disease	MR Egger	105	-0.0163983	0.0204144	0.983735	0.945151	1.02389	0.423668
	Inflammatory bowel disease	Weighted median	105	-0.0290253	0.0149739	0.971392	0.943297	1.00032	0.0525743
	Inflammatory bowel disease	Inverse variance weighted	105	-0.0160595	0.00902987	0.984069	0.966805	1.00164	0.0753236
	Inflammatory bowel disease	Simple mode	105	-0.0440847	0.0309043	0.956873	0.900633	1.01662	0.156723
	Inflammatory bowel disease	Weighted mode	105	-0.0350207	0.0179038	0.965585	0.932289	1.00007	0.0531418
	Crohn's disease	MR Egger	94	0.0122661	0.0215732	1.01234	0.970429	1.05606	0.571027
	Crohn's disease	Weighted median	94	0.00741597	0.0121749	1.00744	0.983688	1.03177	0.542446
	Crohn's disease	Inverse variance weighted	94	2.29428e-05	0.00809849	1.00002	0.984275	1.01602	0.99774
	Crohn's disease	Simple mode	94	0.0205609	0.0284554	1.02077	0.965401	1.07932	0.47176
	Crohn's disease	Weighted mode	94	-0.0190994	0.0203568	0.981082	0.942708	1.02102	0.350557
	Ulcerative colitis	MR Egger	67	-0.0287314	0.0234416	0.971677	0.928043	1.01736	0.22475
	Ulcerative colitis	Weighted median	67	-0.0168073	0.015437	0.983333	0.954026	1.01354	0.276256
	Ulcerative colitis	Inverse variance weighted	67	-0.00829558	0.0100527	0.991739	0.972389	1.01147	0.409253
	Ulcerative colitis	Simple mode	67	-0.01559	0.0291488	0.984531	0.92986	1.04242	0.594556
	Ulcerative colitis	Weighted mode	67	-0.0241487	0.0195238	0.976141	0.939493	1.01422	0.220513
	Type 1 diabetes	MR Egger	28	0.0165406	0.0098944	1.01668	0.997152	1.03659	0.106576
	Type 1 diabetes	Weighted median	28	0.0124096	0.00830821	1.01249	0.996133	1.02911	0.135266
	Type 1 diabetes	Inverse variance weighted	28	0.00223093	0.00696282	1.00223	0.988649	1.016	0.748661
	Type 1 diabetes	Simple mode	28	-0.037388	0.0294506	0.963302	0.909272	1.02054	0.215092
	Type 1 diabetes	Weighted mode	28	0.0127244	0.00832776	1.01281	0.996408	1.02947	0.138156
Femoral neck BMD	Asthma	MR Egger	51	0.0477385	0.0467744	1.0489	0.957012	1.1496	0.312452
	Asthma	Weighted median	51	0.0176139	0.0278454	1.01777	0.963712	1.07486	0.52702
	Asthma	Inverse variance weighted	51	-0.0014211	0.0191293	0.99858	0.961833	1.03673	0.94078
	Asthma	Simple mode	51	0.048601	0.0548117	1.0498	0.942867	1.16886	0.379491
	Asthma	Weighted mode	51	0.0308228	0.0403523	1.0313	0.952879	1.11618	0.44855
	Celiac disease	MR Egger	12	0.00311169	0.0139094	1.00312	0.976139	1.03084	0.827486
	Celiac disease	Weighted median	12	-0.00631445	0.0110828	0.993705	0.972353	1.01553	0.568847
	Celiac disease	Inverse variance weighted	12	-0.00271823	0.00927934	0.997285	0.979311	1.01559	0.769573
	Celiac disease	Simple mode	12	0.0132568	0.0160938	1.01335	0.981879	1.04582	0.427597
	Celiac disease	Weighted mode	12	-0.00308246	0.0106049	0.996922	0.976415	1.01786	0.776715
	Primary biliary cirrhosis	MR Egger	19	-0.00529668	0.0165328	0.994717	0.963001	1.02748	0.752589
	Primary biliary cirrhosis	Weighted median	19	-0.000573983	0.00936586	0.999426	0.981247	1.01794	0.951133
	Primary biliary cirrhosis	Inverse variance weighted	19	0.00343828	0.00684662	1.00344	0.990069	1.017	0.615537
	Primary biliary cirrhosis	Simple mode	19	-0.00122574	0.0162343	0.998775	0.967495	1.03107	0.940647
	Primary biliary cirrhosis	Weighted mode	19	-0.00332764	0.0144533	0.996678	0.96884	1.02532	0.820506
	Primary sclerosing cholangitis	MR Egger	13	0.00367066	0.0152147	1.00368	0.974189	1.03406	0.813794
	Primary sclerosing cholangitis	Weighted median	13	0.00820298	0.010785	1.00824	0.987148	1.02978	0.446902
	Primary sclerosing cholangitis	Inverse variance weighted	13	-0.00265266	0.0081378	0.997351	0.981569	1.01339	0.744449
	Primary sclerosing cholangitis	Simple mode	13	0.00259483	0.0201484	1.0026	0.963776	1.04298	0.89966
	Primary sclerosing cholangitis	Weighted mode	13	0.00724956	0.0114495	1.00728	0.984923	1.03014	0.5385
	Psoriasis	MR Egger	41	-0.00398189	0.00214351	0.996026	0.99185	1.00022	0.0707812
	Psoriasis	Weighted median	41	-0.000612206	0.00225575	0.999388	0.994979	1.00382	0.786085
	Psoriasis	Inverse variance weighted	41	-0.00135142	0.00162866	0.998649	0.995467	1.00184	0.406666
	Psoriasis	Simple mode	41	-0.000134113	0.00358596	0.999866	0.992863	1.00692	0.970353
	Psoriasis	Weighted mode	41	-0.0014323	0.00218379	0.998569	0.994304	1.00285	0.515658
	Rheumatoid arthritis	MR Egger	47	-0.00912307	0.0164936	0.990918	0.959397	1.02348	0.582913
	Rheumatoid arthritis	Weighted median	47	0.000684227	0.0130623	1.00068	0.97539	1.02663	0.958224
	Rheumatoid arthritis	Inverse variance weighted	47	-0.000262924	0.00904135	0.999737	0.982177	1.01761	0.976801
	Rheumatoid arthritis	Simple mode	47	-0.00112843	0.0302508	0.998872	0.941369	1.05989	0.970405
	Rheumatoid arthritis	Weighted mode	47	0.00274691	0.0180992	1.00275	0.967802	1.03896	0.880032
	Systemic lupus erythematosus	MR Egger	36	-0.00455801	0.0103952	0.995452	0.975376	1.01594	0.663818
	Systemic lupus erythematosus	Weighted median	36	0.00789571	0.00714179	1.00793	0.993916	1.02214	0.268914
	Systemic lupus erythematosus	Inverse variance weighted	36	0.00620518	0.00495568	1.00622	0.996498	1.01605	0.210521
	Systemic lupus erythematosus	Simple mode	36	0.0209206	0.0137431	1.02114	0.994002	1.04902	0.136926
	Systemic lupus erythematosus	Weighted mode	36	0.0108434	0.00887528	1.0109	0.993469	1.02864	0.229967
	Inflammatory bowel disease	MR Egger	101	0.0128851	0.0237817	1.01297	0.966835	1.0613	0.589168
	Inflammatory bowel disease	Weighted median	101	-0.00798785	0.0128177	0.992044	0.967432	1.01728	0.53316
	Inflammatory bowel disease	Inverse variance weighted	101	-0.0105865	0.00838275	0.989469	0.973345	1.00586	0.206629
	Inflammatory bowel disease	Simple mode	101	-0.0355962	0.0297887	0.96503	0.910299	1.02305	0.234931
	Inflammatory bowel disease	Weighted mode	101	0.0226735	0.0235637	1.02293	0.976763	1.07128	0.338261
	Crohn's disease	MR Egger	90	-0.0029168	0.01959	0.997087	0.959528	1.03612	0.88198
	Crohn's disease	Weighted median	90	-0.013473	0.0106859	0.986617	0.966168	1.0075	0.207371
	Crohn's disease	Inverse variance weighted	90	-0.0105649	0.00710403	0.989491	0.975809	1.00336	0.136971
	Crohn's disease	Simple mode	90	0.00695246	0.0252201	1.00698	0.958411	1.058	0.783439
	Crohn's disease	Weighted mode	90	-0.0167504	0.0184787	0.983389	0.94841	1.01966	0.367135
	Ulcerative colitis	MR Egger	68	-0.00949564	0.0234219	0.990549	0.946104	1.03708	0.686482
	Ulcerative colitis	Weighted median	68	0.0117818	0.0130987	1.01185	0.986204	1.03817	0.368407
	Ulcerative colitis	Inverse variance weighted	68	-0.00108684	0.00898364	0.998914	0.981479	1.01666	0.903707
	Ulcerative colitis	Simple mode	68	-0.00249613	0.028133	0.997507	0.943993	1.05405	0.929564
	Ulcerative colitis	Weighted mode	68	0.0181407	0.020098	1.01831	0.978973	1.05922	0.369964
	Type 1 diabetes	MR Egger	28	0.00754032	0.00866729	1.00757	0.990597	1.02483	0.392276
	Type 1 diabetes	Weighted median	28	0.00970866	0.00732324	1.00976	0.995366	1.02435	0.184929
	Type 1 diabetes	Inverse variance weighted	28	0.00452275	0.00590948	1.00453	0.992965	1.01624	0.44407
	Type 1 diabetes	Simple mode	28	0.00810418	0.0245441	1.00814	0.960787	1.05782	0.743806
	Type 1 diabetes	Weighted mode	28	0.00975875	0.00773575	1.00981	0.994611	1.02523	0.217915
Heel BMD	Asthma	MR Egger	39	-0.00418511	0.0160538	0.995824	0.964977	1.02766	0.795775
	Asthma	Weighted median	39	0.00224632	0.00798868	1.00225	0.986678	1.01807	0.778566
	Asthma	Inverse variance weighted	39	-0.00172672	0.00647425	0.998275	0.985687	1.01102	0.789696
	Asthma	Simple mode	39	-0.00165655	0.0168514	0.998345	0.965909	1.03187	0.922208
	Asthma	Weighted mode	39	0.00907931	0.0136941	1.00912	0.982396	1.03657	0.511327
	Celiac disease	MR Egger	8	-0.00587449	0.00682043	0.994143	0.980941	1.00752	0.42215
	Celiac disease	Weighted median	8	-0.00530351	0.00501674	0.994711	0.984978	1.00454	0.290438
	Celiac disease	Inverse variance weighted	8	-0.00566049	0.00404862	0.994356	0.986496	1.00228	0.162075
	Celiac disease	Simple mode	8	-0.0141707	0.00774223	0.985929	0.971081	1.001	0.109895
	Celiac disease	Weighted mode	8	-0.00557945	0.00499068	0.994436	0.984756	1.00421	0.300474
	Primary biliary cirrhosis	MR Egger	13	-0.00795833	0.00437849	0.992073	0.983596	1.00062	0.0964381
	Primary biliary cirrhosis	Weighted median	13	-0.00260301	0.00267909	0.9974	0.992177	1.00265	0.331249
	Primary biliary cirrhosis	Inverse variance weighted	13	-0.00278232	0.00200846	0.997222	0.993304	1.00115	0.165962
	Primary biliary cirrhosis	Simple mode	13	-0.00137622	0.00488685	0.998625	0.989105	1.00824	0.783034
	Primary biliary cirrhosis	Weighted mode	13	-0.00298891	0.00388485	0.997016	0.989453	1.00464	0.456548
	Primary sclerosing cholangitis	MR Egger	9	0.00532888	0.00894728	1.00534	0.987866	1.02313	0.570198
	Primary sclerosing cholangitis	Weighted median	9	0.000549246	0.00456256	1.00055	0.991642	1.00954	0.904181
	Primary sclerosing cholangitis	Inverse variance weighted	9	-0.000311721	0.00439866	0.999688	0.991107	1.00834	0.943503
	Primary sclerosing cholangitis	Simple mode	9	-0.0062113	0.00936097	0.993808	0.97574	1.01221	0.525645
	Primary sclerosing cholangitis	Weighted mode	9	0.000824331	0.0072352	1.00082	0.986732	1.01512	0.912098
	Psoriasis	MR Egger	36	-0.000574471	0.000730299	0.999426	0.997996	1.00086	0.43695
	Psoriasis	Weighted median	36	-0.00155142	0.000715252	0.99845	0.997051	0.99985	0.0300782
	Psoriasis	Inverse variance weighted	36	-0.00062178	0.000567843	0.999378	0.998267	1.00049	0.273523
	Psoriasis	Simple mode	36	0.000530757	0.00128228	1.00053	0.998019	1.00305	0.68146
	Psoriasis	Weighted mode	36	-0.00162024	0.000718377	0.998381	0.996976	0.999788	0.0304634
	Rheumatoid arthritis	MR Egger	28	-0.011412	0.0110848	0.988653	0.967405	1.01037	0.312719
	Rheumatoid arthritis	Weighted median	28	-0.00774484	0.00552531	0.992285	0.981597	1.00309	0.161005
	Rheumatoid arthritis	Inverse variance weighted	28	-0.00651134	0.00400826	0.99351	0.985735	1.00135	0.104274
	Rheumatoid arthritis	Simple mode	28	-0.000115758	0.0116162	0.999884	0.977376	1.02291	0.992122
	Rheumatoid arthritis	Weighted mode	28	-0.00327502	0.0100779	0.99673	0.977235	1.01661	0.747707
	Systemic lupus erythematosus	MR Egger	30	-0.00365166	0.00240808	0.996355	0.991663	1.00107	0.140622
	Systemic lupus erythematosus	Weighted median	30	-0.00217336	0.00185071	0.997829	0.994216	1.00146	0.24026
	Systemic lupus erythematosus	Inverse variance weighted	30	-0.00135176	0.00120371	0.998649	0.996296	1.00101	0.261439
	Systemic lupus erythematosus	Simple mode	30	-0.000115827	0.00325071	0.999884	0.993534	1.00628	0.97182
	Systemic lupus erythematosus	Weighted mode	30	-0.000879654	0.00239405	0.999121	0.994444	1.00382	0.715963
	Inflammatory bowel disease	MR Egger	85	-0.00650037	0.00516029	0.993521	0.983523	1.00362	0.211311
	Inflammatory bowel disease	Weighted median	85	-0.00347999	0.00337813	0.996526	0.98995	1.00315	0.302938
	Inflammatory bowel disease	Inverse variance weighted	85	-0.00166322	0.00243809	0.998338	0.993579	1.00312	0.495124
	Inflammatory bowel disease	Simple mode	85	0.00554208	0.00692896	1.00556	0.991994	1.01931	0.426058
	Inflammatory bowel disease	Weighted mode	85	-0.00532863	0.0035894	0.994686	0.987712	1.00171	0.141407
	Crohn's disease	MR Egger	68	0.000112058	0.00507913	1.00011	0.990205	1.01012	0.982465
	Crohn's disease	Weighted median	68	-8.07021e-05	0.00300092	0.999919	0.994055	1.00582	0.978546
	Crohn's disease	Inverse variance weighted	68	-9.67632e-05	0.00204774	0.999903	0.995898	1.00392	0.962311
	Crohn's disease	Simple mode	68	0.0031966	0.00592192	1.0032	0.991625	1.01491	0.59113
	Crohn's disease	Weighted mode	68	0.00130864	0.00358465	1.00131	0.994299	1.00837	0.71621
	Ulcerative colitis	MR Egger	55	-0.00582235	0.00560046	0.994195	0.983341	1.00517	0.303236
	Ulcerative colitis	Weighted median	55	-0.000659847	0.00333493	0.99934	0.99283	1.00589	0.843155
	Ulcerative colitis	Inverse variance weighted	55	-0.000707848	0.00253142	0.999292	0.994347	1.00426	0.779766
	Ulcerative colitis	Simple mode	55	-0.000775353	0.00700969	0.999225	0.98559	1.01305	0.912334
	Ulcerative colitis	Weighted mode	55	-0.00246031	0.00429271	0.997543	0.989185	1.00597	0.568931
	Type 1 diabetes	MR Egger	19	0.000909978	0.00188417	1.00091	0.997221	1.00461	0.635286
	Type 1 diabetes	Weighted median	19	0.00032902	0.00146088	1.00033	0.997469	1.0032	0.821808
	Type 1 diabetes	Inverse variance weighted	19	4.21848e-05	0.00136671	1.00004	0.997367	1.00272	0.975376
	Type 1 diabetes	Simple mode	19	-0.0039145	0.00470168	0.996093	0.986956	1.00531	0.415995
	Type 1 diabetes	Weighted mode	19	0.000360814	0.00144067	1.00036	0.99754	1.00319	0.805077
Total body BMD	Asthma	MR Egger	53	-0.0189649	0.0388151	0.981214	0.909334	1.05877	0.627221
	Asthma	Weighted median	53	0.00638432	0.0219248	1.0064	0.964073	1.0506	0.770905
	Asthma	Inverse variance weighted	53	0.0101836	0.0148104	1.01024	0.981332	1.03999	0.491709
	Asthma	Simple mode	53	0.0209784	0.0402385	1.0212	0.943755	1.105	0.604336
	Asthma	Weighted mode	53	0.0100851	0.0306992	1.01014	0.951148	1.07278	0.743842
	Celiac disease	MR Egger	11	0.00941067	0.00981956	1.00946	0.990213	1.02907	0.362917
	Celiac disease	Weighted median	11	-0.00269424	0.00843435	0.997309	0.980958	1.01393	0.749396
	Celiac disease	Inverse variance weighted	11	-0.00792883	0.00693819	0.992103	0.978702	1.00569	0.25313
	Celiac disease	Simple mode	11	-0.0109478	0.0151749	0.989112	0.960126	1.01897	0.487164
	Celiac disease	Weighted mode	11	-0.000871808	0.00798896	0.999129	0.983606	1.0149	0.915261
	Primary biliary cirrhosis	MR Egger	19	-0.00430746	0.0118206	0.995702	0.972898	1.01904	0.72005
	Primary biliary cirrhosis	Weighted median	19	0.00141002	0.00734517	1.00141	0.987097	1.01593	0.847769
	Primary biliary cirrhosis	Inverse variance weighted	19	-0.00375573	0.00510418	0.996251	0.986334	1.00627	0.461844
	Primary biliary cirrhosis	Simple mode	19	0.00180549	0.0133089	1.00181	0.976012	1.02828	0.893596
	Primary biliary cirrhosis	Weighted mode	19	0.00307937	0.0109647	1.00308	0.981757	1.02487	0.782032
	Primary sclerosing cholangitis	MR Egger	14	-0.00562664	0.008943	0.994389	0.977111	1.01197	0.541033
	Primary sclerosing cholangitis	Weighted median	14	-0.0103557	0.00804917	0.989698	0.974206	1.00544	0.19825
	Primary sclerosing cholangitis	Inverse variance weighted	14	-0.0093966	0.00604458	0.990647	0.97898	1.00245	0.120054
	Primary sclerosing cholangitis	Simple mode	14	0.00772365	0.0138458	1.00775	0.980773	1.03548	0.586436
	Primary sclerosing cholangitis	Weighted mode	14	-0.0108234	0.00876091	0.989235	0.972393	1.00637	0.238536
	Psoriasis	MR Egger	45	-0.00141637	0.00161936	0.998585	0.99542	1.00176	0.386624
	Psoriasis	Weighted median	45	0.00019194	0.00172426	1.00019	0.996817	1.00358	0.911364
	Psoriasis	Inverse variance weighted	45	-0.00064017	0.00132179	0.99936	0.996774	1.00195	0.628158
	Psoriasis	Simple mode	45	-0.000141603	0.00280162	0.999858	0.994383	1.00536	0.959918
	Psoriasis	Weighted mode	45	-0.000387187	0.00169721	0.999613	0.996293	1.00294	0.8206
	Rheumatoid arthritis	MR Egger	44	-0.00866726	0.0118944	0.99137	0.968526	1.01475	0.470239
	Rheumatoid arthritis	Weighted median	44	-0.00992585	0.0104287	0.990123	0.97009	1.01057	0.341206
	Rheumatoid arthritis	Inverse variance weighted	44	-0.0076861	0.0069191	0.992343	0.978977	1.00589	0.266632
	Rheumatoid arthritis	Simple mode	44	-0.00912543	0.0180652	0.990916	0.956444	1.02663	0.616042
	Rheumatoid arthritis	Weighted mode	44	-0.0100003	0.0117796	0.99005	0.967453	1.01317	0.400609
	Systemic lupus erythematosus	MR Egger	35	-0.00835389	0.00841678	0.991681	0.975455	1.00818	0.328162
	Systemic lupus erythematosus	Weighted median	35	0.00546422	0.00563443	1.00548	0.994436	1.01664	0.332151
	Systemic lupus erythematosus	Inverse variance weighted	35	0.00303035	0.00375475	1.00303	0.99568	1.01044	0.419625
	Systemic lupus erythematosus	Simple mode	35	0.00208268	0.00992457	1.00208	0.982781	1.02177	0.835036
	Systemic lupus erythematosus	Weighted mode	35	0.00547905	0.00797497	1.00549	0.989899	1.02133	0.496723
	Inflammatory bowel disease	MR Egger	104	-0.0147648	0.0140094	0.985344	0.958656	1.01277	0.29441
	Inflammatory bowel disease	Weighted median	104	-0.00418378	0.0099465	0.995825	0.976599	1.01543	0.674027
	Inflammatory bowel disease	Inverse variance weighted	104	-0.00950244	0.00596358	0.990543	0.979032	1.00219	0.111068
	Inflammatory bowel disease	Simple mode	104	-0.00650397	0.019776	0.993517	0.955744	1.03278	0.742913
	Inflammatory bowel disease	Weighted mode	104	-0.00650397	0.0127137	0.993517	0.969066	1.01859	0.610046
	Crohn's disease	MR Egger	92	0.00644521	0.0145376	1.00647	0.978193	1.03556	0.658579
	Crohn's disease	Weighted median	92	0.0027131	0.00838681	1.00272	0.986369	1.01934	0.746319
	Crohn's disease	Inverse variance weighted	92	0.000512324	0.00533977	1.00051	0.990096	1.01104	0.923564
	Crohn's disease	Simple mode	92	0.00299119	0.0188837	1.003	0.966551	1.04081	0.874492
	Crohn's disease	Weighted mode	92	0.00898992	0.0133248	1.00903	0.983019	1.03573	0.501592
	Ulcerative colitis	MR Egger	73	-0.0201906	0.0158469	0.980012	0.950041	1.01093	0.206779
	Ulcerative colitis	Weighted median	73	-0.0157405	0.0100855	0.984383	0.965115	1.00404	0.118595
	Ulcerative colitis	Inverse variance weighted	73	-0.0189289	0.00644547	0.981249	0.968931	0.993724	0.00331648
	Ulcerative colitis	Simple mode	73	-0.0385965	0.0212373	0.962139	0.922912	1.00303	0.0733174
	Ulcerative colitis	Weighted mode	73	-0.0107243	0.0154549	0.989333	0.959814	1.01976	0.489971
	Type 1 diabetes	MR Egger	28	0.00062424	0.01755	1.00062	0.96679	1.03564	0.971898
	Type 1 diabetes	Weighted median	28	-0.00591212	0.00976783	0.994105	0.975254	1.01332	0.545003
	Type 1 diabetes	Inverse variance weighted	28	-0.00579239	0.00709157	0.994224	0.980501	1.00814	0.414043
	Type 1 diabetes	Simple mode	28	-0.0147919	0.0182227	0.985317	0.950746	1.02115	0.424046
	Type 1 diabetes	Weighted mode	28	-0.00925677	0.0173444	0.990786	0.95767	1.02505	0.597913
Total body BMD of age 0-15	Asthma	MR Egger	55	-0.0765271	0.0896194	0.926328	0.777104	1.10421	0.396997
	Asthma	Weighted median	55	-0.0401189	0.0462892	0.960675	0.877353	1.05191	0.386107
	Asthma	Inverse variance weighted	55	-0.0327397	0.0332096	0.96779	0.906803	1.03288	0.324206
	Asthma	Simple mode	55	-0.00500576	0.0931321	0.995007	0.828992	1.19427	0.957333
	Asthma	Weighted mode	55	-0.0531892	0.0829407	0.948201	0.805934	1.11558	0.524046
	Celiac disease	MR Egger	13	0.0322729	0.0228914	1.0328	0.987485	1.08019	0.186234
	Celiac disease	Weighted median	13	0.0315755	0.0190778	1.03208	0.9942	1.0714	0.0979055
	Celiac disease	Inverse variance weighted	13	0.0189776	0.015645	1.01916	0.988382	1.05089	0.225123
	Celiac disease	Simple mode	13	0.0333708	0.0308692	1.03393	0.973232	1.09842	0.300927
	Celiac disease	Weighted mode	13	0.0300724	0.0196695	1.03053	0.991556	1.07103	0.152216
	Primary biliary cirrhosis	MR Egger	21	0.0269301	0.0248794	1.0273	0.978403	1.07863	0.292609
	Primary biliary cirrhosis	Weighted median	21	0.0100155	0.0154919	1.01007	0.979857	1.04121	0.517957
	Primary biliary cirrhosis	Inverse variance weighted	21	0.00704606	0.0107864	1.00707	0.986004	1.02859	0.513606
	Primary biliary cirrhosis	Simple mode	21	0.0090168	0.0260653	1.00906	0.958801	1.06195	0.733007
	Primary biliary cirrhosis	Weighted mode	21	0.0055055	0.024075	1.00552	0.959175	1.05411	0.821439
	Primary sclerosing cholangitis	MR Egger	16	0.00708175	0.0163967	1.00711	0.975255	1.04	0.672392
	Primary sclerosing cholangitis	Weighted median	16	0.00471588	0.0148959	1.00473	0.975817	1.03449	0.751555
	Primary sclerosing cholangitis	Inverse variance weighted	16	-0.00340221	0.0111793	0.996604	0.975004	1.01868	0.760875
	Primary sclerosing cholangitis	Simple mode	16	0.0122541	0.0257194	1.01233	0.962563	1.06467	0.640617
	Primary sclerosing cholangitis	Weighted mode	16	0.00129879	0.0149081	1.0013	0.972465	1.03099	0.931729
	Psoriasis	MR Egger	48	0.000149365	0.00356275	1.00015	0.99319	1.00716	0.966741
	Psoriasis	Weighted median	48	0.00130932	0.00419788	1.00131	0.993105	1.00958	0.755117
	Psoriasis	Inverse variance weighted	48	0.00361095	0.00286192	1.00362	0.998004	1.00926	0.207049
	Psoriasis	Simple mode	48	0.00157526	0.00548152	1.00158	0.990873	1.0124	0.775087
	Psoriasis	Weighted mode	48	0.00157526	0.00396571	1.00158	0.993822	1.00939	0.693003
	Rheumatoid arthritis	MR Egger	49	0.00538944	0.0257196	1.0054	0.955977	1.05739	0.834928
	Rheumatoid arthritis	Weighted median	49	0.0214495	0.0223349	1.02168	0.977921	1.0674	0.336875
	Rheumatoid arthritis	Inverse variance weighted	49	0.0211777	0.0149266	1.0214	0.991954	1.05173	0.155959
	Rheumatoid arthritis	Simple mode	49	0.0158716	0.046616	1.016	0.927284	1.1132	0.734985
	Rheumatoid arthritis	Weighted mode	49	0.0250785	0.0280848	1.0254	0.970477	1.08342	0.376335
	Systemic lupus erythematosus	MR Egger	40	-0.00981492	0.0159996	0.990233	0.959662	1.02178	0.543235
	Systemic lupus erythematosus	Weighted median	40	0.0160033	0.0115825	1.01613	0.993324	1.03946	0.167071
	Systemic lupus erythematosus	Inverse variance weighted	40	0.0078515	0.00769234	1.00788	0.992801	1.02319	0.307401
	Systemic lupus erythematosus	Simple mode	40	0.0247494	0.0211942	1.02506	0.983349	1.06854	0.249999
	Systemic lupus erythematosus	Weighted mode	40	0.0152486	0.0135723	1.01537	0.988711	1.04274	0.268087
	Inflammatory bowel disease	MR Egger	109	0.0122132	0.0315449	1.01229	0.951596	1.07685	0.6994
	Inflammatory bowel disease	Weighted median	109	-0.0215267	0.0209916	0.978703	0.939253	1.01981	0.305132
	Inflammatory bowel disease	Inverse variance weighted	109	-0.0250777	0.0133575	0.975234	0.950033	1.0011	0.0604592
	Inflammatory bowel disease	Simple mode	109	-0.044299	0.0450551	0.956668	0.875809	1.04499	0.327698
	Inflammatory bowel disease	Weighted mode	109	-0.00695691	0.0319352	0.993067	0.932814	1.05721	0.827961
	Crohn's disease	MR Egger	95	-0.00976212	0.0329649	0.990285	0.928325	1.05638	0.767786
	Crohn's disease	Weighted median	95	-0.023595	0.0188639	0.976681	0.94123	1.01347	0.211007
	Crohn's disease	Inverse variance weighted	95	-0.0169222	0.0120125	0.98322	0.960341	1.00664	0.158918
	Crohn's disease	Simple mode	95	-0.0487033	0.042132	0.952464	0.87697	1.03446	0.250623
	Crohn's disease	Weighted mode	95	-0.0168451	0.0313018	0.983296	0.924782	1.04551	0.591745
	Ulcerative colitis	MR Egger	75	-0.00989447	0.0346332	0.990154	0.925172	1.0597	0.775922
	Ulcerative colitis	Weighted median	75	-0.0328654	0.0207805	0.967669	0.929048	1.0079	0.113753
	Ulcerative colitis	Inverse variance weighted	75	-0.0267795	0.0142112	0.973576	0.946832	1.00108	0.0595116
	Ulcerative colitis	Simple mode	75	-0.037534	0.0415355	0.963162	0.887858	1.04485	0.369108
	Ulcerative colitis	Weighted mode	75	-0.0272051	0.035038	0.973162	0.908573	1.04234	0.43996
	Type 1 diabetes	MR Egger	27	0.0107327	0.015752	1.01079	0.98006	1.04248	0.501911
	Type 1 diabetes	Weighted median	27	0.00943593	0.0129216	1.00948	0.984235	1.03537	0.46524
	Type 1 diabetes	Inverse variance weighted	27	-0.000340469	0.0103137	0.99966	0.979655	1.02007	0.973665
	Type 1 diabetes	Simple mode	27	0.00960839	0.0313603	1.00965	0.949464	1.07366	0.76175
	Type 1 diabetes	Weighted mode	27	0.00960839	0.0127264	1.00965	0.984782	1.03516	0.457035
Total body BMD of age 15-30	Asthma	MR Egger	54	-0.00994394	0.15511	0.990105	0.730549	1.34188	0.949129
	Asthma	Weighted median	54	-0.00102255	0.0830077	0.998978	0.848982	1.17548	0.990171
	Asthma	Inverse variance weighted	54	0.0216636	0.0593658	1.0219	0.909652	1.148	0.715173
	Asthma	Simple mode	54	-0.0203346	0.158971	0.979871	0.717546	1.3381	0.898702
	Asthma	Weighted mode	54	0.0203806	0.116561	1.02059	0.812143	1.28254	0.861865
	Celiac disease	MR Egger	12	0.0360679	0.0436575	1.03673	0.951704	1.12934	0.427986
	Celiac disease	Weighted median	12	0.00360715	0.0395051	1.00361	0.928836	1.08441	0.927247
	Celiac disease	Inverse variance weighted	12	0.0208784	0.0299188	1.0211	0.962942	1.08277	0.48528
	Celiac disease	Simple mode	12	-0.0412176	0.0607638	0.95962	0.851876	1.08099	0.511583
	Celiac disease	Weighted mode	12	0.00138347	0.0440454	1.00138	0.918562	1.09167	0.975505
	Primary biliary cirrhosis	MR Egger	21	0.0376145	0.0456971	1.03833	0.949375	1.13562	0.420648
	Primary biliary cirrhosis	Weighted median	21	0.0199247	0.0260784	1.02012	0.969292	1.07362	0.444849
	Primary biliary cirrhosis	Inverse variance weighted	21	0.0064485	0.0192315	1.00647	0.969238	1.04513	0.737392
	Primary biliary cirrhosis	Simple mode	21	-0.0306628	0.0492515	0.969803	0.880561	1.06809	0.540597
	Primary biliary cirrhosis	Weighted mode	21	0.0135232	0.0420695	1.01362	0.933389	1.10074	0.751205
	Primary sclerosing cholangitis	MR Egger	14	0.00270956	0.034621	1.00271	0.936929	1.07312	0.938908
	Primary sclerosing cholangitis	Weighted median	14	0.00263069	0.0323812	1.00263	0.940977	1.06833	0.93525
	Primary sclerosing cholangitis	Inverse variance weighted	14	-0.0103196	0.0231115	0.989733	0.9459	1.0356	0.655226
	Primary sclerosing cholangitis	Simple mode	14	0.0338427	0.0561917	1.03442	0.926545	1.15486	0.557353
	Primary sclerosing cholangitis	Weighted mode	14	-0.0415529	0.0383609	0.959299	0.889816	1.03421	0.298397
	Psoriasis	MR Egger	48	-0.00170713	0.00632766	0.998294	0.98599	1.01075	0.78853
	Psoriasis	Weighted median	48	0.00111813	0.00740383	1.00112	0.986696	1.01575	0.87996
	Psoriasis	Inverse variance weighted	48	0.000743992	0.0050822	1.00074	0.990825	1.01076	0.883612
	Psoriasis	Simple mode	48	-0.0018132	0.0104885	0.998188	0.977878	1.01892	0.863491
	Psoriasis	Weighted mode	48	-0.000932491	0.00675106	0.999068	0.985935	1.01238	0.890732
	Rheumatoid arthritis	MR Egger	49	0.0211053	0.0467166	1.02133	0.931966	1.11926	0.65351
	Rheumatoid arthritis	Weighted median	49	-0.0216218	0.0415943	0.97861	0.901995	1.06173	0.603185
	Rheumatoid arthritis	Inverse variance weighted	49	-0.0139966	0.0262681	0.986101	0.936616	1.0382	0.594147
	Rheumatoid arthritis	Simple mode	49	-0.0619839	0.0847364	0.939898	0.796071	1.10971	0.468036
	Rheumatoid arthritis	Weighted mode	49	-0.0143297	0.0466305	0.985772	0.899672	1.08011	0.759941
	Systemic lupus erythematosus	MR Egger	38	-0.00603208	0.0333752	0.993986	0.931045	1.06118	0.857589
	Systemic lupus erythematosus	Weighted median	38	0.0108336	0.0207926	1.01089	0.970523	1.05294	0.602345
	Systemic lupus erythematosus	Inverse variance weighted	38	0.00229503	0.0145182	1.0023	0.974179	1.03123	0.874394
	Systemic lupus erythematosus	Simple mode	38	0.00731805	0.0385145	1.00734	0.934101	1.08633	0.850342
	Systemic lupus erythematosus	Weighted mode	38	0.0141961	0.0278885	1.0143	0.960343	1.07128	0.613752
	Inflammatory bowel disease	MR Egger	110	-0.0775078	0.0545456	0.92542	0.831589	1.02984	0.158205
	Inflammatory bowel disease	Weighted median	110	-0.056454	0.0355703	0.94511	0.881463	1.01335	0.112488
	Inflammatory bowel disease	Inverse variance weighted	110	-0.0316883	0.023213	0.968808	0.925718	1.0139	0.172219
	Inflammatory bowel disease	Simple mode	110	-0.0356694	0.0919499	0.964959	0.805823	1.15552	0.69883
	Inflammatory bowel disease	Weighted mode	110	-0.106675	0.0664813	0.898818	0.789008	1.02391	0.111478
	Crohn's disease	MR Egger	98	0.0222557	0.0553761	1.02251	0.917336	1.13973	0.688651
	Crohn's disease	Weighted median	98	0.00691796	0.0309158	1.00694	0.947738	1.06984	0.822938
	Crohn's disease	Inverse variance weighted	98	-0.00784506	0.020119	0.992186	0.953822	1.03209	0.696586
	Crohn's disease	Simple mode	98	0.0066952	0.0759299	1.00672	0.867511	1.16826	0.929919
	Crohn's disease	Weighted mode	98	0.028021	0.0488037	1.02842	0.934602	1.13165	0.567191
	Ulcerative colitis	MR Egger	73	-0.0514484	0.0622	0.949853	0.840834	1.07301	0.410927
	Ulcerative colitis	Weighted median	73	0.0229364	0.0399359	1.0232	0.946165	1.10651	0.565744
	Ulcerative colitis	Inverse variance weighted	73	-0.023707	0.0254103	0.976572	0.929126	1.02644	0.350837
	Ulcerative colitis	Simple mode	73	0.0906412	0.0876706	1.09488	0.922016	1.30014	0.304651
	Ulcerative colitis	Weighted mode	73	0.0906412	0.0836543	1.09488	0.929302	1.28995	0.282193
	Type 1 diabetes	MR Egger	26	0.0280972	0.032706	1.0285	0.964634	1.09659	0.398793
	Type 1 diabetes	Weighted median	26	0.0284737	0.029785	1.02888	0.970538	1.09074	0.339085
	Type 1 diabetes	Inverse variance weighted	26	0.00940719	0.0205265	1.00945	0.969646	1.05089	0.64674
	Type 1 diabetes	Simple mode	26	0.0495898	0.0639455	1.05084	0.927054	1.19115	0.445318
	Type 1 diabetes	Weighted mode	26	0.038296	0.0292541	1.03904	0.981138	1.10036	0.202412
Total body BMD of age 30-45	Asthma	MR Egger	58	-0.00626759	0.0946404	0.993752	0.825503	1.19629	0.947434
	Asthma	Weighted median	58	0.00913902	0.0536077	1.00918	0.908526	1.12099	0.864633
	Asthma	Inverse variance weighted	58	-0.0136202	0.0362416	0.986472	0.91883	1.05909	0.707052
	Asthma	Simple mode	58	0.0336527	0.106562	1.03423	0.839282	1.27445	0.753305
	Asthma	Weighted mode	58	0.0416801	0.0854627	1.04256	0.881768	1.23268	0.627633
	Celiac disease	MR Egger	11	0.0085843	0.0248945	1.00862	0.960589	1.05906	0.738146
	Celiac disease	Weighted median	11	0.00287179	0.0205794	1.00288	0.963229	1.04415	0.889018
	Celiac disease	Inverse variance weighted	11	-0.00516671	0.0168632	0.994847	0.962502	1.02828	0.759308
	Celiac disease	Simple mode	11	-0.00411734	0.032747	0.995891	0.933979	1.06191	0.902436
	Celiac disease	Weighted mode	11	0.00214876	0.0192358	1.00215	0.965071	1.04066	0.913267
	Primary biliary cirrhosis	MR Egger	21	0.0173295	0.0265919	1.01748	0.965808	1.07192	0.52241
	Primary biliary cirrhosis	Weighted median	21	0.00172976	0.0161424	1.00173	0.970534	1.03393	0.914665
	Primary biliary cirrhosis	Inverse variance weighted	21	-0.00514338	0.0119243	0.99487	0.971888	1.0184	0.666225
	Primary biliary cirrhosis	Simple mode	21	0.0056839	0.0282027	1.0057	0.951616	1.06286	0.842314
	Primary biliary cirrhosis	Weighted mode	21	0.00730331	0.0229664	1.00733	0.962991	1.05371	0.753781
	Primary sclerosing cholangitis	MR Egger	15	0.00965622	0.0206366	1.0097	0.969678	1.05138	0.647592
	Primary sclerosing cholangitis	Weighted median	15	-0.00483019	0.0185315	0.995181	0.959683	1.03199	0.794365
	Primary sclerosing cholangitis	Inverse variance weighted	15	0.00843616	0.0136553	1.00847	0.981839	1.03583	0.536712
	Primary sclerosing cholangitis	Simple mode	15	0.0433158	0.0327362	1.04427	0.979369	1.11347	0.206981
	Primary sclerosing cholangitis	Weighted mode	15	0.00454923	0.019247	1.00456	0.967369	1.04318	0.816576
	Psoriasis	MR Egger	46	-0.00252356	0.00393761	0.99748	0.989811	1.00521	0.52492
	Psoriasis	Weighted median	46	-0.00205872	0.004639	0.997943	0.988911	1.00706	0.657198
	Psoriasis	Inverse variance weighted	46	-0.00146587	0.00313108	0.998535	0.992426	1.00468	0.639664
	Psoriasis	Simple mode	46	-0.00317656	0.00726852	0.996828	0.982728	1.01113	0.66418
	Psoriasis	Weighted mode	46	-0.00163214	0.00469991	0.998369	0.989215	1.00761	0.730006
	Rheumatoid arthritis	MR Egger	46	0.0311826	0.02515	1.03167	0.982052	1.0838	0.221597
	Rheumatoid arthritis	Weighted median	46	0.0387538	0.0260233	1.03951	0.987823	1.09391	0.136435
	Rheumatoid arthritis	Inverse variance weighted	46	0.0185498	0.0158304	1.01872	0.9876	1.05083	0.241285
	Rheumatoid arthritis	Simple mode	46	-0.014658	0.0489218	0.985449	0.895346	1.08462	0.765846
	Rheumatoid arthritis	Weighted mode	46	0.0297161	0.027121	1.03016	0.976832	1.0864	0.279046
	Systemic lupus erythematosus	MR Egger	37	0.00422536	0.0188821	1.00423	0.967748	1.0421	0.824233
	Systemic lupus erythematosus	Weighted median	37	-0.00209971	0.0129879	0.997902	0.97282	1.02363	0.871568
	Systemic lupus erythematosus	Inverse variance weighted	37	-0.00918812	0.00893915	0.990854	0.973645	1.00837	0.30402
	Systemic lupus erythematosus	Simple mode	37	-0.00793401	0.0201054	0.992097	0.953762	1.03197	0.695451
	Systemic lupus erythematosus	Weighted mode	37	-0.000424964	0.0170742	0.999575	0.966678	1.03359	0.980281
	Inflammatory bowel disease	MR Egger	113	0.0199415	0.0439695	1.02014	0.935907	1.11196	0.651052
	Inflammatory bowel disease	Weighted median	113	-0.00886153	0.0227966	0.991178	0.947865	1.03647	0.697481
	Inflammatory bowel disease	Inverse variance weighted	113	-0.0123224	0.0155283	0.987753	0.958143	1.01828	0.427461
	Inflammatory bowel disease	Simple mode	113	-0.0215361	0.0551403	0.978694	0.878437	1.09039	0.696858
	Inflammatory bowel disease	Weighted mode	113	-0.00965892	0.0418764	0.990388	0.912345	1.07511	0.818005
	Crohn's disease	MR Egger	101	-0.0358347	0.0344407	0.9648	0.901822	1.03218	0.300653
	Crohn's disease	Weighted median	101	-0.0362952	0.0210707	0.964356	0.92534	1.00502	0.0849713
	Crohn's disease	Inverse variance weighted	101	-0.0171724	0.0129296	0.982974	0.958377	1.0082	0.184131
	Crohn's disease	Simple mode	101	-0.041769	0.0469494	0.959091	0.874774	1.05154	0.375783
	Crohn's disease	Weighted mode	101	-0.0496562	0.0285046	0.951557	0.899852	1.00623	0.0845764
	Ulcerative colitis	MR Egger	76	-0.00316985	0.0422589	0.996835	0.917597	1.08292	0.940409
	Ulcerative colitis	Weighted median	76	-0.0178602	0.0254938	0.982298	0.934421	1.03263	0.483571
	Ulcerative colitis	Inverse variance weighted	76	-0.0215252	0.0162854	0.978705	0.947959	1.01045	0.186253
	Ulcerative colitis	Simple mode	76	0.00852272	0.0508368	1.00856	0.912911	1.11423	0.867311
	Ulcerative colitis	Weighted mode	76	-0.0198015	0.0408817	0.980393	0.904901	1.06218	0.62954
	Type 1 diabetes	MR Egger	26	0.00380984	0.0373779	1.00382	0.932906	1.08012	0.919661
	Type 1 diabetes	Weighted median	26	0.00349385	0.0239716	1.0035	0.957442	1.05177	0.884119
	Type 1 diabetes	Inverse variance weighted	26	-0.0126474	0.016335	0.987432	0.956319	1.01956	0.438783
	Type 1 diabetes	Simple mode	26	0.00504362	0.0534829	1.00506	0.905034	1.11613	0.92562
	Type 1 diabetes	Weighted mode	26	0.0207242	0.0389663	1.02094	0.94587	1.10197	0.599526
Total body BMD of age 45-60	Asthma	MR Egger	51	-0.0650514	0.0754306	0.937019	0.808241	1.08632	0.392668
	Asthma	Weighted median	51	-0.0165588	0.0411625	0.983578	0.907341	1.06622	0.687479
	Asthma	Inverse variance weighted	51	-0.00793903	0.0279693	0.992092	0.93917	1.048	0.776527
	Asthma	Simple mode	51	-0.067771	0.0903476	0.934474	0.78282	1.11551	0.456702
	Asthma	Weighted mode	51	-0.0338605	0.0582493	0.966706	0.862406	1.08362	0.563647
	Celiac disease	MR Egger	11	0.0136144	0.0209288	1.01371	0.972966	1.05615	0.531617
	Celiac disease	Weighted median	11	0.00278409	0.0178501	1.00279	0.968311	1.03849	0.876056
	Celiac disease	Inverse variance weighted	11	-0.0139882	0.0146229	0.986109	0.958248	1.01478	0.338772
	Celiac disease	Simple mode	11	-0.0336771	0.0373871	0.966884	0.898565	1.0404	0.38889
	Celiac disease	Weighted mode	11	0.00139667	0.0184785	1.0014	0.965778	1.03833	0.941241
	Primary biliary cirrhosis	MR Egger	20	0.018068	0.0233655	1.01823	0.972653	1.06595	0.449395
	Primary biliary cirrhosis	Weighted median	20	-0.000781442	0.0142754	0.999219	0.971648	1.02757	0.956345
	Primary biliary cirrhosis	Inverse variance weighted	20	-0.00299503	0.00962136	0.997009	0.978384	1.01599	0.75558
	Primary biliary cirrhosis	Simple mode	20	-0.00835562	0.0273352	0.991679	0.939946	1.04626	0.763178
	Primary biliary cirrhosis	Weighted mode	20	-0.00835562	0.0254712	0.991679	0.943386	1.04244	0.746468
	Primary sclerosing cholangitis	MR Egger	15	0.00543974	0.0149548	1.00545	0.976411	1.03536	0.721895
	Primary sclerosing cholangitis	Weighted median	15	-0.0142891	0.01425	0.985812	0.95866	1.01373	0.315982
	Primary sclerosing cholangitis	Inverse variance weighted	15	-0.00855028	0.00998221	0.991486	0.972276	1.01108	0.391692
	Primary sclerosing cholangitis	Simple mode	15	-0.00106077	0.0252952	0.99894	0.950621	1.04971	0.967142
	Primary sclerosing cholangitis	Weighted mode	15	-0.0134447	0.0166696	0.986645	0.95493	1.01941	0.43342
	Psoriasis	MR Egger	47	-0.00306677	0.00297446	0.996938	0.991143	1.00277	0.308036
	Psoriasis	Weighted median	47	-0.00231283	0.00335423	0.99769	0.991152	1.00427	0.490493
	Psoriasis	Inverse variance weighted	47	-0.00128798	0.00234261	0.998713	0.994138	1.00331	0.582453
	Psoriasis	Simple mode	47	0.00170002	0.00505785	1.0017	0.99182	1.01168	0.738313
	Psoriasis	Weighted mode	47	-0.00260254	0.00312672	0.997401	0.991307	1.00353	0.409509
	Rheumatoid arthritis	MR Egger	46	0.0512975	0.0279789	1.05264	0.996465	1.11197	0.0735078
	Rheumatoid arthritis	Weighted median	46	0.00897431	0.0202903	1.00901	0.969675	1.04995	0.658276
	Rheumatoid arthritis	Inverse variance weighted	46	-0.00903154	0.0137917	0.991009	0.964579	1.01816	0.512563
	Rheumatoid arthritis	Simple mode	46	-0.0483643	0.0440101	0.952787	0.874044	1.03862	0.277641
	Rheumatoid arthritis	Weighted mode	46	0.02269	0.0268409	1.02295	0.970525	1.07821	0.402389
	Systemic lupus erythematosus	MR Egger	37	0.00831829	0.0141373	1.00835	0.980796	1.03668	0.560048
	Systemic lupus erythematosus	Weighted median	37	0.000318568	0.00998546	1.00032	0.980931	1.02009	0.974549
	Systemic lupus erythematosus	Inverse variance weighted	37	0.00269081	0.00659211	1.00269	0.989822	1.01573	0.683137
	Systemic lupus erythematosus	Simple mode	37	0.00454001	0.0174926	1.00455	0.970692	1.03959	0.796698
	Systemic lupus erythematosus	Weighted mode	37	0.00576373	0.0145221	1.00578	0.977556	1.03482	0.69379
	Inflammatory bowel disease	MR Egger	103	-0.0256177	0.024582	0.974708	0.928859	1.02282	0.299837
	Inflammatory bowel disease	Weighted median	103	-0.0294097	0.0182595	0.971019	0.936882	1.0064	0.107256
	Inflammatory bowel disease	Inverse variance weighted	103	-0.0230932	0.0108361	0.977171	0.956636	0.998147	0.0330775
	Inflammatory bowel disease	Simple mode	103	-0.0823267	0.0370509	0.920971	0.856461	0.99034	0.0284931
	Inflammatory bowel disease	Weighted mode	103	-0.0388403	0.0262027	0.961904	0.91375	1.0126	0.141343
	Crohn's disease	MR Egger	89	-0.0111309	0.0256406	0.988931	0.94046	1.0399	0.66528
	Crohn's disease	Weighted median	89	0.00188604	0.0160559	1.00189	0.97085	1.03392	0.90649
	Crohn's disease	Inverse variance weighted	89	0.00125938	0.00981848	1.00126	0.982176	1.02072	0.897939
	Crohn's disease	Simple mode	89	0.00388702	0.0372808	1.00389	0.933156	1.08	0.917198
	Crohn's disease	Weighted mode	89	0.00834488	0.0217219	1.00838	0.966349	1.05224	0.70178
	Ulcerative colitis	MR Egger	74	-0.0163601	0.028168	0.983773	0.930932	1.03961	0.563187
	Ulcerative colitis	Weighted median	74	-0.0245563	0.0179405	0.975743	0.942029	1.01066	0.171075
	Ulcerative colitis	Inverse variance weighted	74	-0.0219571	0.0116546	0.978282	0.956189	1.00089	0.0595655
	Ulcerative colitis	Simple mode	74	-0.0669629	0.0388242	0.93523	0.866704	1.00917	0.0888006
	Ulcerative colitis	Weighted mode	74	-0.0208434	0.0280895	0.979372	0.92691	1.0348	0.460447
	Type 1 diabetes	MR Egger	27	0.0171387	0.0124941	1.01729	0.992677	1.04251	0.182329
	Type 1 diabetes	Weighted median	27	0.00733471	0.0105874	1.00736	0.986673	1.02848	0.488449
	Type 1 diabetes	Inverse variance weighted	27	-0.00227516	0.00858594	0.997727	0.981078	1.01466	0.79102
	Type 1 diabetes	Simple mode	27	-0.013795	0.0299407	0.9863	0.930086	1.04591	0.648813
	Type 1 diabetes	Weighted mode	27	0.00548354	0.0100497	1.0055	0.985887	1.0255	0.589962
Total body BMD of age over 60	Asthma	MR Egger	56	-0.0569853	0.0628714	0.944608	0.835092	1.06849	0.368762
	Asthma	Weighted median	56	0.0132442	0.034487	1.01333	0.9471	1.0842	0.700952
	Asthma	Inverse variance weighted	56	0.00505862	0.0244643	1.00507	0.958015	1.05444	0.836185
	Asthma	Simple mode	56	-0.0187377	0.0644661	0.981437	0.864943	1.11362	0.772404
	Asthma	Weighted mode	56	0.0046797	0.0447926	1.00469	0.920246	1.09688	0.917173
	Celiac disease	MR Egger	12	0.0166003	0.016883	1.01674	0.983645	1.05095	0.348671
	Celiac disease	Weighted median	12	0.00736995	0.0146526	1.0074	0.978877	1.03675	0.614978
	Celiac disease	Inverse variance weighted	12	-0.000668942	0.0116962	0.999331	0.976683	1.02251	0.954391
	Celiac disease	Simple mode	12	-0.0051754	0.0201871	0.994838	0.956244	1.03499	0.802396
	Celiac disease	Weighted mode	12	0.00688074	0.0131128	1.0069	0.981356	1.03312	0.610179
	Primary biliary cirrhosis	MR Egger	20	-0.0043994	0.0203482	0.99561	0.956684	1.03612	0.831258
	Primary biliary cirrhosis	Weighted median	20	-0.000986785	0.011402	0.999014	0.976936	1.02159	0.931033
	Primary biliary cirrhosis	Inverse variance weighted	20	-0.0054299	0.0087261	0.994585	0.977719	1.01174	0.533771
	Primary biliary cirrhosis	Simple mode	20	0.00247556	0.0196142	1.00248	0.964671	1.04177	0.90089
	Primary biliary cirrhosis	Weighted mode	20	0.00319507	0.0183001	1.0032	0.967855	1.03984	0.863246
	Primary sclerosing cholangitis	MR Egger	16	0.00693399	0.0138367	1.00696	0.980016	1.03464	0.624066
	Primary sclerosing cholangitis	Weighted median	16	-0.00123689	0.0134335	0.998764	0.97281	1.02541	0.926638
	Primary sclerosing cholangitis	Inverse variance weighted	16	-0.00119985	0.0093661	0.998801	0.980633	1.01731	0.898065
	Primary sclerosing cholangitis	Simple mode	16	0.0138098	0.0233239	1.01391	0.968599	1.06133	0.562609
	Primary sclerosing cholangitis	Weighted mode	16	0.0104196	0.0133551	1.01047	0.984367	1.03727	0.447413
	Psoriasis	MR Egger	42	0.00189105	0.0027563	1.00189	0.996495	1.00732	0.496618
	Psoriasis	Weighted median	42	0.00151056	0.00331091	1.00151	0.995034	1.00803	0.648218
	Psoriasis	Inverse variance weighted	42	0.0014139	0.00224718	1.00141	0.997014	1.00584	0.529225
	Psoriasis	Simple mode	42	-0.000543775	0.00506986	0.999456	0.989574	1.00944	0.915109
	Psoriasis	Weighted mode	42	0.00198311	0.00284242	1.00199	0.996418	1.00758	0.489314
	Rheumatoid arthritis	MR Egger	48	-0.0456575	0.0212675	0.955369	0.916364	0.996035	0.0371131
	Rheumatoid arthritis	Weighted median	48	-0.0187136	0.0176087	0.98146	0.948165	1.01592	0.287898
	Rheumatoid arthritis	Inverse variance weighted	48	-0.0191149	0.0117685	0.981067	0.958696	1.00396	0.104324
	Rheumatoid arthritis	Simple mode	48	-0.0370631	0.0327433	0.963615	0.903716	1.02748	0.263407
	Rheumatoid arthritis	Weighted mode	48	-0.0303352	0.0198309	0.97012	0.933136	1.00857	0.132796
	Systemic lupus erythematosus	MR Egger	39	0.00958763	0.0136829	1.00963	0.982917	1.03708	0.487874
	Systemic lupus erythematosus	Weighted median	39	0.00392899	0.00884547	1.00394	0.986681	1.02149	0.656912
	Systemic lupus erythematosus	Inverse variance weighted	39	0.00401275	0.00620603	1.00402	0.991882	1.01631	0.517898
	Systemic lupus erythematosus	Simple mode	39	0.00745925	0.0150175	1.00749	0.978265	1.03758	0.62226
	Systemic lupus erythematosus	Weighted mode	39	0.00689435	0.0113654	1.00692	0.984736	1.0296	0.547718
	Inflammatory bowel disease	MR Egger	115	0.0271439	0.0226163	1.02752	0.982963	1.07409	0.232574
	Inflammatory bowel disease	Weighted median	115	0.0187539	0.014762	1.01893	0.989872	1.04884	0.203935
	Inflammatory bowel disease	Inverse variance weighted	115	0.00558387	0.00966769	1.0056	0.986724	1.02484	0.563547
	Inflammatory bowel disease	Simple mode	115	-0.0197528	0.0330862	0.980441	0.918878	1.04613	0.551684
	Inflammatory bowel disease	Weighted mode	115	0.0172442	0.0220939	1.01739	0.974277	1.06242	0.436715
	Crohn's disease	MR Egger	101	0.0395784	0.022909	1.04037	0.994691	1.08815	0.087172
	Crohn's disease	Weighted median	101	0.00443404	0.0122965	1.00444	0.980525	1.02895	0.718403
	Crohn's disease	Inverse variance weighted	101	0.000986775	0.00853386	1.00099	0.984384	1.01787	0.907945
	Crohn's disease	Simple mode	101	-0.01327	0.0280912	0.986818	0.933953	1.04267	0.637678
	Crohn's disease	Weighted mode	101	0.0115837	0.0172665	1.01165	0.977987	1.04647	0.503844
	Ulcerative colitis	MR Egger	73	0.0302119	0.0260127	1.03067	0.979441	1.08458	0.249357
	Ulcerative colitis	Weighted median	73	-7.16709e-05	0.0155801	0.999928	0.969855	1.03093	0.99633
	Ulcerative colitis	Inverse variance weighted	73	0.000739568	0.0107785	1.00074	0.97982	1.02211	0.945296
	Ulcerative colitis	Simple mode	73	-0.0392004	0.0361962	0.961558	0.895704	1.03225	0.282422
	Ulcerative colitis	Weighted mode	73	0.0199207	0.0240152	1.02012	0.973216	1.06929	0.409561
	Type 1 diabetes	MR Egger	29	0.0204341	0.0119304	1.02064	0.997055	1.04479	0.0982171
	Type 1 diabetes	Weighted median	29	0.0176961	0.010305	1.01785	0.997501	1.03862	0.0859364
	Type 1 diabetes	Inverse variance weighted	29	0.00977672	0.00792937	1.00982	0.994252	1.02564	0.217585
	Type 1 diabetes	Simple mode	29	0.0238279	0.0252714	1.02411	0.974623	1.07612	0.353807
	Type 1 diabetes	Weighted mode	29	0.0183131	0.0109958	1.01848	0.996767	1.04067	0.106971

## Sheet: Table S4
Table S4 Analyzing the relationship between genetic prediction of autoimmune diseases and the risk of falls and fractures by various MR analyses.
Outcome	Exposure	Method	nsnp	b	se	or	or_lci95	or_uci95	p.val
Fall risk	Asthma	MR Egger	51	0.000309538	0.0075695	1.00031	0.985578	1.01526	0.967548
	Asthma	Weighted median	51	-2.39e-05	0.00470043	0.999976	0.990806	1.00923	0.995946
	Asthma	Inverse variance weighted	51	-0.000724192	0.00302868	0.999276	0.993362	1.00523	0.811019
	Asthma	Simple mode	51	-0.00367585	0.00905119	0.996331	0.978812	1.01416	0.686389
	Asthma	Weighted mode	51	-0.000315	0.00648701	0.999685	0.987055	1.01248	0.961465
	Celiac disease	MR Egger	12	0.00125625	0.00181835	1.00126	0.997695	1.00483	0.505366
	Celiac disease	Weighted median	12	0.000938385	0.00147212	1.00094	0.998055	1.00383	0.523839
	Celiac disease	Inverse variance weighted	12	0.000973705	0.00123462	1.00097	0.998555	1.0034	0.430308
	Celiac disease	Simple mode	12	0.000582955	0.00237189	1.00058	0.995942	1.00525	0.810381
	Celiac disease	Weighted mode	12	0.00098216	0.00146339	1.00098	0.998116	1.00386	0.515967
	Primary biliary cirrhosis	MR Egger	21	-0.000296083	0.00233485	0.999704	0.995139	1.00429	0.900423
	Primary biliary cirrhosis	Weighted median	21	-9.03e-05	0.00140537	0.99991	0.997159	1.00267	0.948794
	Primary biliary cirrhosis	Inverse variance weighted	21	0.00104114	0.000990981	1.00104	0.999099	1.00299	0.293437
	Primary biliary cirrhosis	Simple mode	21	-0.000849533	0.00230847	0.999151	0.99464	1.00368	0.716734
	Primary biliary cirrhosis	Weighted mode	21	-0.000686398	0.00181417	0.999314	0.995767	1.00287	0.709155
	Primary sclerosing cholangitis	MR Egger	16	0.000743127	0.00145975	1.00074	0.997884	1.00361	0.618625
	Primary sclerosing cholangitis	Weighted median	16	0.000916518	0.00124843	1.00092	0.998471	1.00337	0.462865
	Primary sclerosing cholangitis	Inverse variance weighted	16	0.000756382	0.00095389	1.00076	0.998887	1.00263	0.42781
	Primary sclerosing cholangitis	Simple mode	16	0.00107517	0.002128	1.00108	0.996909	1.00526	0.620725
	Primary sclerosing cholangitis	Weighted mode	16	0.000775405	0.00124161	1.00078	0.998343	1.00321	0.541671
	Psoriasis	MR Egger	47	0.000188177	0.000309135	1.00019	0.999582	1.00079	0.54577
	Psoriasis	Weighted median	47	0.000381234	0.000363638	1.00038	0.999669	1.00109	0.294459
	Psoriasis	Inverse variance weighted	47	0.000280581	0.000245968	1.00028	0.999799	1.00076	0.253985
	Psoriasis	Simple mode	47	0.00141784	0.000629815	1.00142	1.00018	1.00266	0.0291932
	Psoriasis	Weighted mode	47	0.000148773	0.000355738	1.00015	0.999452	1.00085	0.67774
	Rheumatoid arthritis	MR Egger	44	0.00438123	0.00227976	1.00439	0.999913	1.00889	0.061434
	Rheumatoid arthritis	Weighted median	44	0.00396012	0.00200809	1.00397	1.00002	1.00793	0.0485994
	Rheumatoid arthritis	Inverse variance weighted	44	0.00281788	0.00137319	1.00282	1.00013	1.00552	0.0401636
	Rheumatoid arthritis	Simple mode	44	0.00330486	0.00438492	1.00331	0.994724	1.01197	0.455144
	Rheumatoid arthritis	Weighted mode	44	0.00406763	0.00210737	1.00408	0.999937	1.00823	0.0601963
	Systemic lupus erythematosus	MR Egger	39	-0.00135923	0.00144609	0.998642	0.995815	1.00148	0.353345
	Systemic lupus erythematosus	Weighted median	39	-0.000475128	0.00104227	0.999525	0.997485	1.00157	0.648492
	Systemic lupus erythematosus	Inverse variance weighted	39	-0.000136287	0.000699749	0.999864	0.998493	1.00124	0.845576
	Systemic lupus erythematosus	Simple mode	39	-0.00164648	0.00190939	0.998355	0.994626	1.0021	0.39393
	Systemic lupus erythematosus	Weighted mode	39	-0.000982534	0.00136643	0.999018	0.996346	1.0017	0.476506
	Inflammatory bowel disease	MR Egger	114	0.00183534	0.00258714	1.00184	0.99677	1.00693	0.479544
	Inflammatory bowel disease	Weighted median	114	0.00242236	0.00191252	1.00243	0.998675	1.00619	0.205306
	Inflammatory bowel disease	Inverse variance weighted	114	0.000961361	0.00113845	1.00096	0.998731	1.0032	0.39842
	Inflammatory bowel disease	Simple mode	114	0.000950927	0.00373551	1.00095	0.99365	1.00831	0.799522
	Inflammatory bowel disease	Weighted mode	114	0.00226518	0.00251021	1.00227	0.997349	1.00721	0.368771
	Crohn's disease	MR Egger	101	0.00155457	0.00266555	1.00156	0.996337	1.0068	0.56108
	Crohn's disease	Weighted median	101	0.00203244	0.00152146	1.00203	0.999051	1.00503	0.1816
	Crohn's disease	Inverse variance weighted	101	0.00144641	0.00102096	1.00145	0.999445	1.00345	0.156569
	Crohn's disease	Simple mode	101	0.00230835	0.0033755	1.00231	0.995702	1.00896	0.495648
	Crohn's disease	Weighted mode	101	0.00280557	0.00199281	1.00281	0.9989	1.00673	0.162277
	Ulcerative colitis	MR Egger	73	0.00617375	0.00290216	1.00619	1.00049	1.01193	0.0368708
	Ulcerative colitis	Weighted median	73	0.00226807	0.00192961	1.00227	0.998487	1.00607	0.239834
	Ulcerative colitis	Inverse variance weighted	73	0.000981302	0.00127323	1.00098	0.998487	1.00348	0.440875
	Ulcerative colitis	Simple mode	73	0.00364795	0.00385418	1.00365	0.996101	1.01127	0.347064
	Ulcerative colitis	Weighted mode	73	0.0038321	0.00244572	1.00384	0.999039	1.00866	0.121532
	Type 1 diabetes	MR Egger	30	0.00187338	0.00112321	1.00188	0.999672	1.00408	0.106487
	Type 1 diabetes	Weighted median	30	0.00175578	0.000927555	1.00176	0.999938	1.00358	0.0583687
	Type 1 diabetes	Inverse variance weighted	30	0.00180333	0.000749799	1.0018	1.00033	1.00328	0.0161687
	Type 1 diabetes	Simple mode	30	-0.000123998	0.00213217	0.999876	0.995706	1.00406	0.954023
	Type 1 diabetes	Weighted mode	30	0.00187446	0.000926091	1.00188	1.00006	1.0037	0.0522633
Wrist fracture risk	Asthma	MR Egger	54	-0.00244352	0.0016561	0.997559	0.994327	1.0008	0.146118
	Asthma	Weighted median	54	-0.000831232	0.000954061	0.999169	0.997302	1.00104	0.383614
	Asthma	Inverse variance weighted	54	-0.000262859	0.000672783	0.999737	0.99842	1.00106	0.696017
	Asthma	Simple mode	54	-0.000910453	0.00165302	0.99909	0.995858	1.00233	0.584097
	Asthma	Weighted mode	54	-0.000910453	0.00124024	0.99909	0.996664	1.00152	0.466125
	Celiac disease	MR Egger	10	0.000372956	0.000603691	1.00037	0.99919	1.00156	0.553888
	Celiac disease	Weighted median	10	0.000298641	0.000457703	1.0003	0.999402	1.0012	0.514092
	Celiac disease	Inverse variance weighted	10	0.000260624	0.000388771	1.00026	0.999499	1.00102	0.502617
	Celiac disease	Simple mode	10	0.000536193	0.000731795	1.00054	0.999102	1.00197	0.482381
	Celiac disease	Weighted mode	10	0.000312294	0.000450577	1.00031	0.999429	1.0012	0.505739
	Primary biliary cirrhosis	MR Egger	16	0.00137523	0.000978401	1.00138	0.999458	1.0033	0.181649
	Primary biliary cirrhosis	Weighted median	16	0.000577365	0.000385637	1.00058	0.999822	1.00133	0.134348
	Primary biliary cirrhosis	Inverse variance weighted	16	0.000251015	0.000283126	1.00025	0.999696	1.00081	0.375302
	Primary biliary cirrhosis	Simple mode	16	0.000780996	0.000637541	1.00078	0.999532	1.00203	0.23946
	Primary biliary cirrhosis	Weighted mode	16	0.000714063	0.000481203	1.00071	0.999771	1.00166	0.15854
	Primary sclerosing cholangitis	MR Egger	13	0.000686347	0.000455238	1.00069	0.999794	1.00158	0.159811
	Primary sclerosing cholangitis	Weighted median	13	0.000694336	0.000357934	1.00069	0.999993	1.0014	0.0523983
	Primary sclerosing cholangitis	Inverse variance weighted	13	0.000665752	0.000271596	1.00067	1.00013	1.0012	0.0142356
	Primary sclerosing cholangitis	Simple mode	13	0.000467916	0.000631091	1.00047	0.999231	1.00171	0.472688
	Primary sclerosing cholangitis	Weighted mode	13	0.000695553	0.00034904	1.0007	1.00001	1.00138	0.0695322
	Psoriasis	MR Egger	22	-9.20921e-05	0.00010448	0.999908	0.999703	1.00011	0.388554
	Psoriasis	Weighted median	22	-0.000126866	0.000120236	0.999873	0.999638	1.00011	0.291363
	Psoriasis	Inverse variance weighted	22	-5.98867e-05	8.85137e-05	0.99994	0.999767	1.00011	0.498672
	Psoriasis	Simple mode	22	0.000434654	0.000308294	1.00043	0.99983	1.00104	0.173218
	Psoriasis	Weighted mode	22	-0.000104204	9.74071e-05	0.999896	0.999705	1.00009	0.29686
	Rheumatoid arthritis	MR Egger	41	-0.000625817	0.000480029	0.999374	0.998435	1.00032	0.199977
	Rheumatoid arthritis	Weighted median	41	-0.000326037	0.000548317	0.999674	0.9986	1.00075	0.552101
	Rheumatoid arthritis	Inverse variance weighted	41	-9.28289e-05	0.000316042	0.999907	0.999288	1.00053	0.76897
	Rheumatoid arthritis	Simple mode	41	-1.74767e-05	0.00111941	0.999983	0.997791	1.00218	0.987621
	Rheumatoid arthritis	Weighted mode	41	-0.000387477	0.000474666	0.999613	0.998683	1.00054	0.419154
	Systemic lupus erythematosus	MR Egger	31	0.000282834	0.000384981	1.00028	0.999528	1.00104	0.46844
	Systemic lupus erythematosus	Weighted median	31	-5.27709e-06	0.000267816	0.999995	0.99947	1.00052	0.984279
	Systemic lupus erythematosus	Inverse variance weighted	31	-5.51458e-05	0.000187764	0.999945	0.999577	1.00031	0.768989
	Systemic lupus erythematosus	Simple mode	31	0.000193489	0.000446927	1.00019	0.999318	1.00107	0.668161
	Systemic lupus erythematosus	Weighted mode	31	9.65122e-05	0.000299395	1.0001	0.99951	1.00068	0.749418
	Inflammatory bowel disease	MR Egger	110	0.00041606	0.000668631	1.00042	0.999106	1.00173	0.535084
	Inflammatory bowel disease	Weighted median	110	0.000785624	0.000471586	1.00079	0.999861	1.00171	0.0957296
	Inflammatory bowel disease	Inverse variance weighted	110	0.00023813	0.000285719	1.00024	0.999678	1.0008	0.404595
	Inflammatory bowel disease	Simple mode	110	0.00146222	0.00102566	1.00146	0.999452	1.00348	0.156829
	Inflammatory bowel disease	Weighted mode	110	0.00110331	0.00066989	1.0011	0.99979	1.00242	0.102438
	Crohn's disease	MR Egger	97	0.000722144	0.000701565	1.00072	0.999347	1.0021	0.305937
	Crohn's disease	Weighted median	97	0.000213456	0.000411759	1.00021	0.999407	1.00102	0.604179
	Crohn's disease	Inverse variance weighted	97	0.000159344	0.000255107	1.00016	0.999659	1.00066	0.532224
	Crohn's disease	Simple mode	97	0.00110649	0.000924632	1.00111	0.999294	1.00292	0.234377
	Crohn's disease	Weighted mode	97	0.000739758	0.000629285	1.00074	0.999506	1.00198	0.242681
	Ulcerative colitis	MR Egger	73	0.000523381	0.000763873	1.00052	0.999027	1.00202	0.495469
	Ulcerative colitis	Weighted median	73	-0.000189755	0.00045892	0.99981	0.998911	1.00071	0.679254
	Ulcerative colitis	Inverse variance weighted	73	-6.70937e-05	0.000309741	0.999933	0.999326	1.00054	0.828511
	Ulcerative colitis	Simple mode	73	-0.000591728	0.000956459	0.999408	0.997537	1.00128	0.53809
	Ulcerative colitis	Weighted mode	73	-0.000554261	0.000772302	0.999446	0.997934	1.00096	0.47528
	Type 1 diabetes	MR Egger	24	-0.000156446	0.000280589	0.999844	0.999294	1.00039	0.582773
	Type 1 diabetes	Weighted median	24	7.5616e-05	0.000229582	1.00008	0.999626	1.00053	0.741881
	Type 1 diabetes	Inverse variance weighted	24	0.000242329	0.000187477	1.00024	0.999875	1.00061	0.196156
	Type 1 diabetes	Simple mode	24	0.000982029	0.000554435	1.00098	0.999895	1.00207	0.0897758
	Type 1 diabetes	Weighted mode	24	4.43248e-05	0.000211037	1.00004	0.999631	1.00046	0.835491
Arm fracture risk	Asthma	MR Egger	53	-0.00167419	0.00129272	0.998327	0.995801	1.00086	0.201123
	Asthma	Weighted median	53	-0.00111604	0.000723027	0.998885	0.99747	1.0003	0.122694
	Asthma	Inverse variance weighted	53	-0.00050178	0.000499495	0.999498	0.99852	1.00048	0.315102
	Asthma	Simple mode	53	-0.000472676	0.0015206	0.999527	0.996553	1.00251	0.757158
	Asthma	Weighted mode	53	-0.000977287	0.00113335	0.999023	0.996806	1.00124	0.392482
	Celiac disease	MR Egger	11	8.96046e-05	0.000341995	1.00009	0.999419	1.00076	0.799215
	Celiac disease	Weighted median	11	0.000202616	0.000293671	1.0002	0.999627	1.00078	0.49023
	Celiac disease	Inverse variance weighted	11	0.000191019	0.000236672	1.00019	0.999727	1.00066	0.419604
	Celiac disease	Simple mode	11	5.26142e-05	0.000507729	1.00005	0.999058	1.00105	0.919515
	Celiac disease	Weighted mode	11	0.000145207	0.000272394	1.00015	0.999611	1.00068	0.605623
	Primary biliary cirrhosis	MR Egger	19	0.000367919	0.000669939	1.00037	0.999055	1.00168	0.590021
	Primary biliary cirrhosis	Weighted median	19	0.000120992	0.000258112	1.00012	0.999615	1.00063	0.639244
	Primary biliary cirrhosis	Inverse variance weighted	19	0.00011946	0.000191866	1.00012	0.999743	1.0005	0.533533
	Primary biliary cirrhosis	Simple mode	19	0.000107972	0.000432084	1.00011	0.999261	1.00096	0.805505
	Primary biliary cirrhosis	Weighted mode	19	0.000168996	0.000343544	1.00017	0.999496	1.00084	0.628722
	Primary sclerosing cholangitis	MR Egger	9	-0.000221318	0.000364157	0.999779	0.999065	1.00049	0.56254
	Primary sclerosing cholangitis	Weighted median	9	3.03673e-05	0.000241292	1.00003	0.999558	1.0005	0.899848
	Primary sclerosing cholangitis	Inverse variance weighted	9	0.000110257	0.000216901	1.00011	0.999685	1.00054	0.611224
	Primary sclerosing cholangitis	Simple mode	9	0.000176941	0.000446514	1.00018	0.999302	1.00105	0.702265
	Primary sclerosing cholangitis	Weighted mode	9	2.27578e-05	0.000272697	1.00002	0.999488	1.00056	0.935541
	Psoriasis	MR Egger	16	-0.000131068	0.000140148	0.999869	0.999594	1.00014	0.36553
	Psoriasis	Weighted median	16	-9.49249e-05	0.000126611	0.999905	0.999657	1.00015	0.453412
	Psoriasis	Inverse variance weighted	16	-8.67371e-05	0.00010983	0.999913	0.999698	1.00013	0.429681
	Psoriasis	Simple mode	16	-0.000221209	0.000267022	0.999779	0.999256	1.0003	0.420413
	Psoriasis	Weighted mode	16	-0.000102759	0.000113699	0.999897	0.999674	1.00012	0.380398
	Rheumatoid arthritis	MR Egger	41	0.000106014	0.000431157	1.00011	0.999261	1.00095	0.807063
	Rheumatoid arthritis	Weighted median	41	0.000129194	0.000355648	1.00013	0.999432	1.00083	0.716409
	Rheumatoid arthritis	Inverse variance weighted	41	0.0001106	0.000243417	1.00011	0.999634	1.00059	0.649567
	Rheumatoid arthritis	Simple mode	41	-0.000347396	0.000673669	0.999653	0.998334	1.00097	0.608918
	Rheumatoid arthritis	Weighted mode	41	0.000153834	0.0003665	1.00015	0.999436	1.00087	0.676924
	Systemic lupus erythematosus	MR Egger	29	-0.000255833	0.000320657	0.999744	0.999116	1.00037	0.431925
	Systemic lupus erythematosus	Weighted median	29	-0.000332424	0.000224054	0.999668	0.999229	1.00011	0.137895
	Systemic lupus erythematosus	Inverse variance weighted	29	-2.03814e-05	0.00015536	0.99998	0.999675	1.00028	0.895626
	Systemic lupus erythematosus	Simple mode	29	-0.000442895	0.000429069	0.999557	0.998717	1.0004	0.310801
	Systemic lupus erythematosus	Weighted mode	29	-0.000257955	0.000286861	0.999742	0.99918	1.0003	0.376197
	Inflammatory bowel disease	MR Egger	103	-0.00091132	0.00068174	0.999089	0.997755	1.00042	0.184306
	Inflammatory bowel disease	Weighted median	103	-0.000233399	0.000313751	0.999767	0.999152	1.00038	0.456939
	Inflammatory bowel disease	Inverse variance weighted	103	-0.000235575	0.00022616	0.999764	0.999321	1.00021	0.297584
	Inflammatory bowel disease	Simple mode	103	-0.000229782	0.000709651	0.99977	0.998381	1.00116	0.746756
	Inflammatory bowel disease	Weighted mode	103	-0.000198852	0.000554645	0.999801	0.998715	1.00089	0.720694
	Crohn's disease	MR Egger	92	-0.000698391	0.000541102	0.999302	0.998243	1.00036	0.20012
	Crohn's disease	Weighted median	92	-0.000537575	0.000294164	0.999463	0.998886	1.00004	0.0676299
	Crohn's disease	Inverse variance weighted	92	-0.000257743	0.000191787	0.999742	0.999367	1.00012	0.17898
	Crohn's disease	Simple mode	92	-0.000705428	0.000637425	0.999295	0.998047	1.00054	0.271347
	Crohn's disease	Weighted mode	92	-0.000542563	0.00041633	0.999458	0.998642	1.00027	0.195792
	Ulcerative colitis	MR Egger	69	-1.36818e-05	0.000650099	0.999986	0.998713	1.00126	0.983272
	Ulcerative colitis	Weighted median	69	-0.000205153	0.00034238	0.999795	0.999124	1.00047	0.549042
	Ulcerative colitis	Inverse variance weighted	69	-0.000126954	0.000236634	0.999873	0.999409	1.00034	0.591614
	Ulcerative colitis	Simple mode	69	-0.000620076	0.000703176	0.99938	0.998004	1.00076	0.38098
	Ulcerative colitis	Weighted mode	69	-0.000376368	0.000564678	0.999624	0.998518	1.00073	0.507335
	Type 1 diabetes	MR Egger	21	-2.25324e-05	0.000201243	0.999977	0.999583	1.00037	0.912024
	Type 1 diabetes	Weighted median	21	3.88008e-05	0.000163289	1.00004	0.999719	1.00036	0.812176
	Type 1 diabetes	Inverse variance weighted	21	5.7799e-05	0.000137439	1.00006	0.999788	1.00033	0.674089
	Type 1 diabetes	Simple mode	21	-0.000144408	0.00038309	0.999856	0.999105	1.00061	0.710177
	Type 1 diabetes	Weighted mode	21	1.14702e-05	0.000166076	1.00001	0.999686	1.00034	0.945623
Spine fracture risk	Asthma	MR Egger	24	-5.94984e-05	0.000836845	0.999941	0.998302	1.00158	0.943962
	Asthma	Weighted median	24	0.000354684	0.000464331	1.00035	0.999445	1.00127	0.44495
	Asthma	Inverse variance weighted	24	0.000379473	0.000333279	1.00038	0.999726	1.00103	0.254868
	Asthma	Simple mode	24	0.000176096	0.000797393	1.00018	0.998614	1.00174	0.827166
	Asthma	Weighted mode	24	0.000196651	0.000546991	1.0002	0.999125	1.00127	0.722491
	Celiac disease	MR Egger	3	-0.00619364	0.0130025	0.993825	0.968818	1.01948	0.716994
	Celiac disease	Weighted median	3	-0.00022767	0.000676789	0.999772	0.998447	1.0011	0.736572
	Celiac disease	Inverse variance weighted	3	0.000179831	0.000535412	1.00018	0.999131	1.00123	0.736965
	Celiac disease	Simple mode	3	-0.000289433	0.000824004	0.999711	0.998097	1.00133	0.758951
	Celiac disease	Weighted mode	3	-0.000284831	0.000795514	0.999715	0.998158	1.00128	0.754567
	Primary biliary cirrhosis	MR Egger	6	-0.00033498	0.00110413	0.999665	0.997504	1.00183	0.776718
	Primary biliary cirrhosis	Weighted median	6	3.10193e-05	0.000205318	1.00003	0.999629	1.00043	0.879913
	Primary biliary cirrhosis	Inverse variance weighted	6	0.000106437	0.000169498	1.00011	0.999774	1.00044	0.530036
	Primary biliary cirrhosis	Simple mode	6	-4.73707e-05	0.000281515	0.999953	0.999401	1.0005	0.872965
	Primary biliary cirrhosis	Weighted mode	6	-2.29566e-05	0.000277892	0.999977	0.999433	1.00052	0.937367
	Primary sclerosing cholangitis	MR Egger	3	0.000807455	0.0047234	1.00081	0.991585	1.01012	0.892213
	Primary sclerosing cholangitis	Weighted median	3	0.000450291	0.000350951	1.00045	0.999762	1.00114	0.199471
	Primary sclerosing cholangitis	Inverse variance weighted	3	0.000285818	0.000293979	1.00029	0.99971	1.00086	0.330933
	Primary sclerosing cholangitis	Simple mode	3	0.000473327	0.000451757	1.00047	0.999588	1.00136	0.404705
	Primary sclerosing cholangitis	Weighted mode	3	0.000471942	0.000451836	1.00047	0.999586	1.00136	0.4059
	Psoriasis	MR Egger	5	-0.00292004	0.00132721	0.997084	0.994494	0.999681	0.115158
	Psoriasis	Weighted median	5	-0.000264002	0.000295368	0.999736	0.999157	1.00031	0.371425
	Psoriasis	Inverse variance weighted	5	-0.000121287	0.000304944	0.999879	0.999281	1.00048	0.690825
	Psoriasis	Simple mode	5	-0.000234253	0.000417636	0.999766	0.998948	1.00058	0.604796
	Psoriasis	Weighted mode	5	-0.000412227	0.000387915	0.999588	0.998828	1.00035	0.34783
	Rheumatoid arthritis	MR Egger	20	-0.000590131	0.000836932	0.99941	0.997772	1.00105	0.489765
	Rheumatoid arthritis	Weighted median	20	3.14221e-05	0.000283248	1.00003	0.999476	1.00059	0.911668
	Rheumatoid arthritis	Inverse variance weighted	20	0.000174929	0.000207385	1.00017	0.999768	1.00058	0.398949
	Rheumatoid arthritis	Simple mode	20	3.65882e-05	0.000528422	1.00004	0.999001	1.00107	0.945522
	Rheumatoid arthritis	Weighted mode	20	-0.000108025	0.000458125	0.999892	0.998995	1.00079	0.816112
	Systemic lupus erythematosus	MR Egger	9	0.000501157	0.00027313	1.0005	0.999966	1.00104	0.109164
	Systemic lupus erythematosus	Weighted median	9	0.000162402	0.00015108	1.00016	0.999866	1.00046	0.282402
	Systemic lupus erythematosus	Inverse variance weighted	9	7.32678e-05	0.000133777	1.00007	0.999811	1.00034	0.583907
	Systemic lupus erythematosus	Simple mode	9	-7.3057e-05	0.000322997	0.999927	0.999294	1.00056	0.82673
	Systemic lupus erythematosus	Weighted mode	9	0.000237974	0.000161257	1.00024	0.999922	1.00055	0.178253
	Inflammatory bowel disease	MR Egger	55	0.000185774	0.000410488	1.00019	0.999381	1.00099	0.652706
	Inflammatory bowel disease	Weighted median	55	-1.79278e-05	0.000196932	0.999982	0.999596	1.00037	0.927464
	Inflammatory bowel disease	Inverse variance weighted	55	0.000118665	0.000138746	1.00012	0.999847	1.00039	0.392404
	Inflammatory bowel disease	Simple mode	55	-3.43002e-05	0.000355789	0.999966	0.999269	1.00066	0.923555
	Inflammatory bowel disease	Weighted mode	55	-5.07639e-05	0.000313784	0.999949	0.999334	1.00056	0.872083
	Crohn's disease	MR Egger	46	-0.00015986	0.000268512	0.99984	0.999314	1.00037	0.554656
	Crohn's disease	Weighted median	46	-0.000107752	0.000173362	0.999892	0.999553	1.00023	0.534244
	Crohn's disease	Inverse variance weighted	46	0.000114518	0.000112778	1.00011	0.999893	1.00034	0.309901
	Crohn's disease	Simple mode	46	-0.000111954	0.000316991	0.999888	0.999267	1.00051	0.725605
	Crohn's disease	Weighted mode	46	-0.000157677	0.000212246	0.999842	0.999426	1.00026	0.461406
	Ulcerative colitis	MR Egger	39	-0.000223664	0.000453193	0.999776	0.998889	1.00066	0.624555
	Ulcerative colitis	Weighted median	39	-0.000159126	0.000211049	0.999841	0.999427	1.00025	0.450865
	Ulcerative colitis	Inverse variance weighted	39	-5.93263e-05	0.000148245	0.999941	0.99965	1.00023	0.689017
	Ulcerative colitis	Simple mode	39	-9.49296e-05	0.000377225	0.999905	0.999166	1.00064	0.802666
	Ulcerative colitis	Weighted mode	39	-9.49296e-05	0.000286066	0.999905	0.999345	1.00047	0.741829
	Type 1 diabetes	MR Egger	5	0.000728347	0.00124255	1.00073	0.998294	1.00317	0.598945
	Type 1 diabetes	Weighted median	5	-9.55235e-05	0.000267689	0.999904	0.99938	1.00043	0.721208
	Type 1 diabetes	Inverse variance weighted	5	-9.82508e-05	0.000227743	0.999902	0.999456	1.00035	0.666169
	Type 1 diabetes	Simple mode	5	-9.71548e-05	0.000379091	0.999903	0.99916	1.00065	0.810373
	Type 1 diabetes	Weighted mode	5	-5.12647e-05	0.000337299	0.999949	0.999288	1.00061	0.886556
Leg fracture risk	Asthma	MR Egger	47	-0.000751847	0.00119833	0.999248	0.996904	1.0016	0.53356
	Asthma	Weighted median	47	-0.000302713	0.000637545	0.999697	0.998449	1.00095	0.634923
	Asthma	Inverse variance weighted	47	-0.000273564	0.000440182	0.999726	0.998864	1.00059	0.534285
	Asthma	Simple mode	47	0.000576716	0.00126898	1.00058	0.998091	1.00307	0.651626
	Asthma	Weighted mode	47	-0.000331533	0.000944808	0.999669	0.997819	1.00152	0.727265
	Celiac disease	MR Egger	9	0.000360348	0.000382971	1.00036	0.99961	1.00111	0.37807
	Celiac disease	Weighted median	9	0.000276057	0.000279723	1.00028	0.999728	1.00082	0.323694
	Celiac disease	Inverse variance weighted	9	1.13952e-05	0.000244119	1.00001	0.999533	1.00049	0.962769
	Celiac disease	Simple mode	9	0.000306964	0.000667586	1.00031	0.998999	1.00162	0.657889
	Celiac disease	Weighted mode	9	0.000259674	0.000273061	1.00026	0.999725	1.0008	0.369461
	Primary biliary cirrhosis	MR Egger	19	0.000550707	0.000532073	1.00055	0.999508	1.00159	0.315158
	Primary biliary cirrhosis	Weighted median	19	0.000264832	0.000214825	1.00026	0.999844	1.00069	0.217659
	Primary biliary cirrhosis	Inverse variance weighted	19	4.51229e-05	0.000152981	1.00005	0.999745	1.00035	0.768026
	Primary biliary cirrhosis	Simple mode	19	0.000327784	0.000388823	1.00033	0.999566	1.00109	0.410282
	Primary biliary cirrhosis	Weighted mode	19	0.000327784	0.000316154	1.00033	0.999708	1.00095	0.313563
	Primary sclerosing cholangitis	MR Egger	9	-0.000506121	0.000292507	0.999494	0.998921	1.00007	0.127197
	Primary sclerosing cholangitis	Weighted median	9	-0.000423909	0.000191365	0.999576	0.999201	0.999951	0.0267474
	Primary sclerosing cholangitis	Inverse variance weighted	9	-0.000317409	0.000173408	0.999683	0.999343	1.00002	0.0671872
	Primary sclerosing cholangitis	Simple mode	9	-0.000641261	0.000384263	0.999359	0.998607	1.00011	0.133708
	Primary sclerosing cholangitis	Weighted mode	9	-0.000427774	0.000223276	0.999572	0.999135	1.00001	0.091694
	Psoriasis	MR Egger	10	-0.000498267	0.000810836	0.999502	0.997915	1.00109	0.555948
	Psoriasis	Weighted median	10	0.000143038	0.000305581	1.00014	0.999544	1.00074	0.639723
	Psoriasis	Inverse variance weighted	10	-5.17375e-06	0.000243168	0.999995	0.999518	1.00047	0.983025
	Psoriasis	Simple mode	10	0.000233368	0.000512513	1.00023	0.999229	1.00124	0.659649
	Psoriasis	Weighted mode	10	0.000189857	0.000455144	1.00019	0.999298	1.00108	0.686352
	Rheumatoid arthritis	MR Egger	38	0.000171923	0.000425522	1.00017	0.999338	1.00101	0.688582
	Rheumatoid arthritis	Weighted median	38	0.000313358	0.000338233	1.00031	0.99965	1.00098	0.354209
	Rheumatoid arthritis	Inverse variance weighted	38	0.000113792	0.000217498	1.00011	0.999688	1.00054	0.600844
	Rheumatoid arthritis	Simple mode	38	0.000525803	0.000706036	1.00053	0.999142	1.00191	0.461142
	Rheumatoid arthritis	Weighted mode	38	0.000318004	0.000371603	1.00032	0.99959	1.00105	0.397638
	Systemic lupus erythematosus	MR Egger	23	-5.03098e-05	0.000252684	0.99995	0.999455	1.00045	0.844099
	Systemic lupus erythematosus	Weighted median	23	0.000189976	0.000169019	1.00019	0.999859	1.00052	0.261018
	Systemic lupus erythematosus	Inverse variance weighted	23	7.39164e-05	0.000120847	1.00007	0.999837	1.00031	0.540767
	Systemic lupus erythematosus	Simple mode	23	0.000309668	0.000266083	1.00031	0.999788	1.00083	0.25697
	Systemic lupus erythematosus	Weighted mode	23	0.000228923	0.000208152	1.00023	0.999821	1.00064	0.283315
	Inflammatory bowel disease	MR Egger	105	-0.000367485	0.000514837	0.999633	0.998624	1.00064	0.476972
	Inflammatory bowel disease	Weighted median	105	0.000138954	0.00025341	1.00014	0.999642	1.00064	0.58346
	Inflammatory bowel disease	Inverse variance weighted	105	-7.38306e-05	0.000174928	0.999926	0.999583	1.00027	0.672979
	Inflammatory bowel disease	Simple mode	105	0.00042102	0.000585238	1.00042	0.999274	1.00157	0.473508
	Inflammatory bowel disease	Weighted mode	105	0.00024355	0.000438169	1.00024	0.999385	1.0011	0.579517
	Crohn's disease	MR Egger	94	0.000194249	0.000408847	1.00019	0.999393	1.001	0.635831
	Crohn's disease	Weighted median	94	0.000263974	0.000222161	1.00026	0.999829	1.0007	0.23475
	Crohn's disease	Inverse variance weighted	94	0.000112936	0.000150157	1.00011	0.999819	1.00041	0.451978
	Crohn's disease	Simple mode	94	0.000463782	0.000424208	1.00046	0.999632	1.0013	0.27709
	Crohn's disease	Weighted mode	94	0.000367849	0.000298843	1.00037	0.999782	1.00095	0.22146
	Ulcerative colitis	MR Egger	66	-0.000426785	0.0004975	0.999573	0.998599	1.00055	0.394171
	Ulcerative colitis	Weighted median	66	-7.08768e-05	0.000265694	0.999929	0.999409	1.00045	0.789653
	Ulcerative colitis	Inverse variance weighted	66	-0.000157965	0.00018704	0.999842	0.999476	1.00021	0.398361
	Ulcerative colitis	Simple mode	66	0.000110986	0.000566895	1.00011	0.999	1.00122	0.845394
	Ulcerative colitis	Weighted mode	66	6.5409e-05	0.000392249	1.00007	0.999297	1.00083	0.868081
	Type 1 diabetes	MR Egger	14	-6.92088e-05	0.000166504	0.999931	0.999605	1.00026	0.684997
	Type 1 diabetes	Weighted median	14	4.99956e-05	0.000132661	1.00005	0.99979	1.00031	0.706273
	Type 1 diabetes	Inverse variance weighted	14	0.000191038	0.000117908	1.00019	0.99996	1.00042	0.105183
	Type 1 diabetes	Simple mode	14	0.000582106	0.000392117	1.00058	0.999814	1.00135	0.161511
	Type 1 diabetes	Weighted mode	14	7.55436e-05	0.000135256	1.00008	0.99981	1.00034	0.58598
Ankle fracture risk	Asthma	MR Egger	54	-0.00114503	0.00148784	0.998856	0.995947	1.00177	0.445025
	Asthma	Weighted median	54	0.000157402	0.000865085	1.00016	0.998463	1.00185	0.855623
	Asthma	Inverse variance weighted	54	-0.000141685	0.000578108	0.999858	0.998726	1.00099	0.806391
	Asthma	Simple mode	54	0.000935561	0.00156103	1.00094	0.997878	1.004	0.551511
	Asthma	Weighted mode	54	0.000724025	0.00119823	1.00072	0.998377	1.00308	0.548259
	Celiac disease	MR Egger	11	0.000439455	0.000385075	1.00044	0.999685	1.00119	0.283234
	Celiac disease	Weighted median	11	0.000223135	0.000317296	1.00022	0.999601	1.00085	0.481908
	Celiac disease	Inverse variance weighted	11	-0.000124885	0.000281992	0.999875	0.999323	1.00043	0.657862
	Celiac disease	Simple mode	11	-0.000576034	0.000582966	0.999424	0.998283	1.00057	0.346404
	Celiac disease	Weighted mode	11	0.00010064	0.000299863	1.0001	0.999513	1.00069	0.744092
	Primary biliary cirrhosis	MR Egger	19	-0.000221379	0.000781238	0.999779	0.998249	1.00131	0.780315
	Primary biliary cirrhosis	Weighted median	19	-6.17871e-05	0.000330869	0.999938	0.99929	1.00059	0.851863
	Primary biliary cirrhosis	Inverse variance weighted	19	-4.49071e-05	0.000224533	0.999955	0.999515	1.0004	0.841479
	Primary biliary cirrhosis	Simple mode	19	-0.000312898	0.000596727	0.999687	0.998519	1.00086	0.606428
	Primary biliary cirrhosis	Weighted mode	19	-0.000136972	0.000471465	0.999863	0.99894	1.00079	0.774736
	Primary sclerosing cholangitis	MR Egger	11	5.64543e-05	0.000459853	1.00006	0.999156	1.00096	0.90499
	Primary sclerosing cholangitis	Weighted median	11	1.32152e-05	0.00029216	1.00001	0.999441	1.00059	0.963922
	Primary sclerosing cholangitis	Inverse variance weighted	11	1.43584e-05	0.000257864	1.00001	0.999509	1.00052	0.955595
	Primary sclerosing cholangitis	Simple mode	11	-0.000769368	0.000680155	0.999231	0.9979	1.00056	0.284384
	Primary sclerosing cholangitis	Weighted mode	11	-1.6255e-06	0.000315165	0.999998	0.999381	1.00062	0.995986
	Psoriasis	MR Egger	19	-0.000119807	0.000173808	0.99988	0.99954	1.00022	0.499933
	Psoriasis	Weighted median	19	-5.41298e-05	0.000152968	0.999946	0.999646	1.00025	0.72344
	Psoriasis	Inverse variance weighted	19	-2.407e-05	0.000133773	0.999976	0.999714	1.00024	0.857206
	Psoriasis	Simple mode	19	-0.000440117	0.000405089	0.99956	0.998767	1.00035	0.291607
	Psoriasis	Weighted mode	19	-7.31919e-05	0.00014002	0.999927	0.999652	1.0002	0.607539
	Rheumatoid arthritis	MR Egger	40	-0.000276057	0.000620074	0.999724	0.99851	1.00094	0.658701
	Rheumatoid arthritis	Weighted median	40	-5.4225e-05	0.000545655	0.999946	0.998877	1.00102	0.92084
	Rheumatoid arthritis	Inverse variance weighted	40	9.79502e-05	0.000319938	1.0001	0.999471	1.00073	0.759488
	Rheumatoid arthritis	Simple mode	40	-0.000341807	0.00117732	0.999658	0.997354	1.00197	0.773106
	Rheumatoid arthritis	Weighted mode	40	-0.000111048	0.000592568	0.999889	0.998728	1.00105	0.852318
	Systemic lupus erythematosus	MR Egger	29	0.00043931	0.000337296	1.00044	0.999778	1.0011	0.203765
	Systemic lupus erythematosus	Weighted median	29	8.41781e-05	0.000225327	1.00008	0.999643	1.00053	0.708715
	Systemic lupus erythematosus	Inverse variance weighted	29	-2.98147e-05	0.000167913	0.99997	0.999641	1.0003	0.859069
	Systemic lupus erythematosus	Simple mode	29	0.000133815	0.000378804	1.00013	0.999392	1.00088	0.726541
	Systemic lupus erythematosus	Weighted mode	29	0.000149701	0.000273059	1.00015	0.999615	1.00069	0.587874
	Inflammatory bowel disease	MR Egger	105	0.000831923	0.00056413	1.00083	0.999726	1.00194	0.143343
	Inflammatory bowel disease	Weighted median	105	0.000893686	0.000396832	1.00089	1.00012	1.00167	0.0243192
	Inflammatory bowel disease	Inverse variance weighted	105	0.000221843	0.000242306	1.00022	0.999747	1.0007	0.359904
	Inflammatory bowel disease	Simple mode	105	0.000786171	0.000912847	1.00079	0.998997	1.00258	0.391093
	Inflammatory bowel disease	Weighted mode	105	0.00108505	0.000587669	1.00109	0.999933	1.00224	0.0676841
	Crohn's disease	MR Egger	93	0.000151591	0.000595585	1.00015	0.998985	1.00132	0.799664
	Crohn's disease	Weighted median	93	-0.000175988	0.000336175	0.999824	0.999165	1.00048	0.600626
	Crohn's disease	Inverse variance weighted	93	5.9438e-05	0.000219632	1.00006	0.999629	1.00049	0.786679
	Crohn's disease	Simple mode	93	-9.29652e-05	0.000707861	0.999907	0.998521	1.0013	0.895799
	Crohn's disease	Weighted mode	93	-0.000185574	0.000513776	0.999814	0.998808	1.00082	0.718781
	Ulcerative colitis	MR Egger	73	0.000942233	0.000623966	1.00094	0.999719	1.00217	0.135463
	Ulcerative colitis	Weighted median	73	0.00042511	0.000378953	1.00043	0.999682	1.00117	0.261947
	Ulcerative colitis	Inverse variance weighted	73	0.000111088	0.000257161	1.00011	0.999607	1.00062	0.665756
	Ulcerative colitis	Simple mode	73	0.00068839	0.000859456	1.00069	0.999004	1.00238	0.42579
	Ulcerative colitis	Weighted mode	73	0.00108986	0.000656479	1.00109	0.999803	1.00238	0.101232
	Type 1 diabetes	MR Egger	23	0.0002521	0.000239381	1.00025	0.999783	1.00072	0.304249
	Type 1 diabetes	Weighted median	23	0.000239333	0.000195939	1.00024	0.999855	1.00062	0.221909
	Type 1 diabetes	Inverse variance weighted	23	0.000236217	0.000164818	1.00024	0.999913	1.00056	0.1518
	Type 1 diabetes	Simple mode	23	0.00063857	0.000538814	1.00064	0.999583	1.0017	0.248607
	Type 1 diabetes	Weighted mode	23	0.000280958	0.000205688	1.00028	0.999878	1.00068	0.185759
Left heel fracture risk	Asthma	MR Egger	55	-0.000974919	0.00209705	0.999026	0.994928	1.00314	0.643907
	Asthma	Weighted median	55	-0.000607392	0.00118325	0.999393	0.997078	1.00171	0.607723
	Asthma	Inverse variance weighted	55	-0.000763706	0.000846217	0.999237	0.997581	1.0009	0.366794
	Asthma	Simple mode	55	-0.00023652	0.00241924	0.999764	0.995034	1.00452	0.92248
	Asthma	Weighted mode	55	-0.000673546	0.00166128	0.999327	0.996078	1.00259	0.686757
	Celiac disease	MR Egger	13	0.000365863	0.000537315	1.00037	0.999313	1.00142	0.510007
	Celiac disease	Weighted median	13	0.000180077	0.000449071	1.00018	0.9993	1.00106	0.688421
	Celiac disease	Inverse variance weighted	13	0.000226454	0.000368612	1.00023	0.999504	1.00095	0.538988
	Celiac disease	Simple mode	13	0.000155311	0.000665309	1.00016	0.998852	1.00146	0.819353
	Celiac disease	Weighted mode	13	0.000235466	0.000440635	1.00024	0.999372	1.0011	0.602839
	Primary biliary cirrhosis	MR Egger	21	-0.000857014	0.000696053	0.999143	0.997781	1.00051	0.233253
	Primary biliary cirrhosis	Weighted median	21	-0.000110071	0.000407197	0.99989	0.999092	1.00069	0.786919
	Primary biliary cirrhosis	Inverse variance weighted	21	-0.00019183	0.000291238	0.999808	0.999238	1.00038	0.510107
	Primary biliary cirrhosis	Simple mode	21	0.000197452	0.000789049	1.0002	0.998652	1.00175	0.804954
	Primary biliary cirrhosis	Weighted mode	21	0.000248704	0.000732877	1.00025	0.998813	1.00169	0.737881
	Primary sclerosing cholangitis	MR Egger	16	-0.000405802	0.000431114	0.999594	0.99875	1.00044	0.362518
	Primary sclerosing cholangitis	Weighted median	16	-0.000170352	0.000391886	0.99983	0.999062	1.0006	0.663782
	Primary sclerosing cholangitis	Inverse variance weighted	16	-0.000295052	0.0002805	0.999705	0.999156	1.00025	0.292856
	Primary sclerosing cholangitis	Simple mode	16	-0.000139912	0.000617896	0.99986	0.99865	1.00107	0.823921
	Primary sclerosing cholangitis	Weighted mode	16	-0.000341079	0.000372493	0.999659	0.998929	1.00039	0.374329
	Psoriasis	MR Egger	48	2.90425e-05	9.11331e-05	1.00003	0.99985	1.00021	0.75141
	Psoriasis	Weighted median	48	8.75857e-05	0.000100617	1.00009	0.99989	1.00028	0.384034
	Psoriasis	Inverse variance weighted	48	-3.9845e-05	7.18616e-05	0.99996	0.999819	1.0001	0.579258
	Psoriasis	Simple mode	48	-4.2509e-06	0.000173125	0.999996	0.999656	1.00034	0.980515
	Psoriasis	Weighted mode	48	7.78931e-05	0.000100703	1.00008	0.999881	1.00028	0.443102
	Rheumatoid arthritis	MR Egger	47	0.000231613	0.000547996	1.00023	0.999158	1.00131	0.67456
	Rheumatoid arthritis	Weighted median	47	-0.00026843	0.000550587	0.999732	0.998653	1.00081	0.62588
	Rheumatoid arthritis	Inverse variance weighted	47	3.55956e-05	0.000353165	1.00004	0.999344	1.00073	0.919717
	Rheumatoid arthritis	Simple mode	47	-0.000189995	0.000953811	0.99981	0.997943	1.00168	0.842987
	Rheumatoid arthritis	Weighted mode	47	-7.80956e-05	0.000545245	0.999922	0.998854	1.00099	0.886734
	Systemic lupus erythematosus	MR Egger	39	-0.000155262	0.000435328	0.999845	0.998992	1.0007	0.723375
	Systemic lupus erythematosus	Weighted median	39	-0.000443841	0.000304897	0.999556	0.998959	1.00015	0.145474
	Systemic lupus erythematosus	Inverse variance weighted	39	-0.000232157	0.000212064	0.999768	0.999352	1.00018	0.273625
	Systemic lupus erythematosus	Simple mode	39	-0.000404837	0.000607078	0.999595	0.998407	1.00079	0.50889
	Systemic lupus erythematosus	Weighted mode	39	-0.000471634	0.000421974	0.999528	0.998702	1.00036	0.270718
	Inflammatory bowel disease	MR Egger	117	0.000616167	0.000764883	1.00062	0.999117	1.00212	0.422154
	Inflammatory bowel disease	Weighted median	117	0.00152731	0.000555341	1.00153	1.00044	1.00262	0.0059554
	Inflammatory bowel disease	Inverse variance weighted	117	0.000919032	0.000337059	1.00092	1.00026	1.00158	0.00639866
	Inflammatory bowel disease	Simple mode	117	0.00128938	0.0012695	1.00129	0.998802	1.00378	0.311903
	Inflammatory bowel disease	Weighted mode	117	0.00182939	0.000750687	1.00183	1.00036	1.00331	0.0163308
	Crohn's disease	MR Egger	104	4.00965e-06	0.000803656	1	0.99843	1.00158	0.996029
	Crohn's disease	Weighted median	104	0.000817302	0.000462624	1.00082	0.999911	1.00173	0.0772841
	Crohn's disease	Inverse variance weighted	104	0.000645438	0.000301883	1.00065	1.00005	1.00124	0.0325138
	Crohn's disease	Simple mode	104	0.000869996	0.00106353	1.00087	0.998786	1.00296	0.415231
	Crohn's disease	Weighted mode	104	0.000616595	0.000745644	1.00062	0.999155	1.00208	0.410189
	Ulcerative colitis	MR Egger	79	0.000481482	0.000844473	1.00048	0.998827	1.00214	0.570232
	Ulcerative colitis	Weighted median	79	0.000917404	0.000542792	1.00092	0.999854	1.00198	0.0909978
	Ulcerative colitis	Inverse variance weighted	79	0.000809965	0.000360246	1.00081	1.0001	1.00152	0.0245528
	Ulcerative colitis	Simple mode	79	0.00121514	0.00123593	1.00122	0.998793	1.00364	0.328561
	Ulcerative colitis	Weighted mode	79	0.00187936	0.000891101	1.00188	1.00013	1.00363	0.0381506
	Type 1 diabetes	MR Egger	31	-0.000341066	0.000338876	0.999659	0.998995	1.00032	0.322519
	Type 1 diabetes	Weighted median	31	-0.000371883	0.000283698	0.999628	0.999072	1.00018	0.189911
	Type 1 diabetes	Inverse variance weighted	31	-0.000302962	0.00022368	0.999697	0.999259	1.00014	0.175596
	Type 1 diabetes	Simple mode	31	-0.000231694	0.000702693	0.999768	0.998392	1.00115	0.743901
	Type 1 diabetes	Weighted mode	31	-0.000360219	0.000268996	0.99964	0.999113	1.00017	0.190589
Right heel fracture risk	Asthma	MR Egger	58	-0.00114119	0.00239386	0.998859	0.994184	1.00356	0.635421
	Asthma	Weighted median	58	-3.95003e-05	0.00144747	0.999961	0.997128	1.0028	0.978229
	Asthma	Inverse variance weighted	58	-0.000211126	0.000954886	0.999789	0.997919	1.00166	0.825014
	Asthma	Simple mode	58	0.00221933	0.00306478	1.00222	0.99622	1.00826	0.471941
	Asthma	Weighted mode	58	8.36426e-05	0.00216494	1.00008	0.995849	1.00434	0.969316
	Celiac disease	MR Egger	12	-0.000139473	0.000656514	0.999861	0.998575	1.00115	0.836027
	Celiac disease	Weighted median	12	-0.000137324	0.000548501	0.999863	0.998788	1.00094	0.802308
	Celiac disease	Inverse variance weighted	12	-5.53762e-05	0.0004554	0.999945	0.999052	1.00084	0.903217
	Celiac disease	Simple mode	12	-7.33958e-05	0.000932661	0.999927	0.9981	1.00176	0.938689
	Celiac disease	Weighted mode	12	-0.000161556	0.000492271	0.999838	0.998874	1.0008	0.748935
	Primary biliary cirrhosis	MR Egger	22	-0.00128897	0.00081377	0.998712	0.99712	1.00031	0.128892
	Primary biliary cirrhosis	Weighted median	22	0.000162818	0.000474983	1.00016	0.999232	1.00109	0.731759
	Primary biliary cirrhosis	Inverse variance weighted	22	-9.59297e-05	0.000336463	0.999904	0.999245	1.00056	0.775558
	Primary biliary cirrhosis	Simple mode	22	0.000749815	0.00100192	1.00075	0.998787	1.00272	0.46253
	Primary biliary cirrhosis	Weighted mode	22	0.000784678	0.000897211	1.00078	0.999027	1.00255	0.391698
	Primary sclerosing cholangitis	MR Egger	17	-0.000178358	0.000482091	0.999822	0.998877	1.00077	0.716578
	Primary sclerosing cholangitis	Weighted median	17	-0.000243391	0.000460039	0.999757	0.998856	1.00066	0.596759
	Primary sclerosing cholangitis	Inverse variance weighted	17	-1.84127e-05	0.000321797	0.999982	0.999351	1.00061	0.954371
	Primary sclerosing cholangitis	Simple mode	17	-0.00026942	0.000912907	0.999731	0.997943	1.00152	0.771695
	Primary sclerosing cholangitis	Weighted mode	17	-0.000457085	0.000487413	0.999543	0.998589	1.0005	0.3623
	Psoriasis	MR Egger	49	-0.000133844	0.000105537	0.999866	0.999659	1.00007	0.210968
	Psoriasis	Weighted median	49	-8.33313e-05	0.000122835	0.999917	0.999676	1.00016	0.497519
	Psoriasis	Inverse variance weighted	49	-7.62073e-05	8.40967e-05	0.999924	0.999759	1.00009	0.364837
	Psoriasis	Simple mode	49	-0.000115821	0.000183756	0.999884	0.999524	1.00024	0.531489
	Psoriasis	Weighted mode	49	-3.5155e-05	0.000121363	0.999965	0.999727	1.0002	0.773318
	Rheumatoid arthritis	MR Egger	50	0.000987557	0.000638967	1.00099	0.999735	1.00224	0.128781
	Rheumatoid arthritis	Weighted median	50	0.00122215	0.000619618	1.00122	1.00001	1.00244	0.0485605
	Rheumatoid arthritis	Inverse variance weighted	50	0.000245497	0.000409014	1.00025	0.999444	1.00105	0.548362
	Rheumatoid arthritis	Simple mode	50	0.000814384	0.00125184	1.00081	0.998362	1.00327	0.518376
	Rheumatoid arthritis	Weighted mode	50	0.000936708	0.000570581	1.00094	0.999818	1.00206	0.107061
	Systemic lupus erythematosus	MR Egger	39	-0.000349279	0.000503282	0.999651	0.998665	1.00064	0.492015
	Systemic lupus erythematosus	Weighted median	39	-0.000583497	0.000357767	0.999417	0.998716	1.00012	0.102903
	Systemic lupus erythematosus	Inverse variance weighted	39	-0.000261908	0.000246851	0.999738	0.999255	1.00022	0.288692
	Systemic lupus erythematosus	Simple mode	39	-0.000747058	0.000672492	0.999253	0.997937	1.00057	0.273599
	Systemic lupus erythematosus	Weighted mode	39	-0.000747058	0.000438219	0.999253	0.998395	1.00011	0.0964036
	Inflammatory bowel disease	MR Egger	113	0.000223823	0.000915011	1.00022	0.998432	1.00202	0.807208
	Inflammatory bowel disease	Weighted median	113	0.000942686	0.000635177	1.00094	0.999698	1.00219	0.137774
	Inflammatory bowel disease	Inverse variance weighted	113	0.000101192	0.000407148	1.0001	0.999303	1.0009	0.803718
	Inflammatory bowel disease	Simple mode	113	0.00158546	0.00145004	1.00159	0.998744	1.00444	0.27657
	Inflammatory bowel disease	Weighted mode	113	0.00110862	0.00101292	1.00111	0.999124	1.0031	0.276094
	Crohn's disease	MR Egger	99	0.000328697	0.000950336	1.00033	0.998467	1.00219	0.730186
	Crohn's disease	Weighted median	99	0.000930454	0.000552087	1.00093	0.999848	1.00201	0.091923
	Crohn's disease	Inverse variance weighted	99	0.000282416	0.00036804	1.00028	0.999561	1.001	0.442873
	Crohn's disease	Simple mode	99	0.00112607	0.00123153	1.00113	0.998713	1.00355	0.36277
	Crohn's disease	Weighted mode	99	0.00101902	0.000915078	1.00102	0.999226	1.00282	0.268181
	Ulcerative colitis	MR Egger	78	0.000749363	0.00100332	1.00075	0.998784	1.00272	0.457437
	Ulcerative colitis	Weighted median	78	0.00052534	0.000674711	1.00053	0.999203	1.00185	0.436207
	Ulcerative colitis	Inverse variance weighted	78	-7.57083e-05	0.000430064	0.999924	0.999082	1.00077	0.860263
	Ulcerative colitis	Simple mode	78	0.000522788	0.00139903	1.00052	0.997783	1.00327	0.709671
	Ulcerative colitis	Weighted mode	78	0.000735143	0.000951932	1.00074	0.99887	1.0026	0.442322
	Type 1 diabetes	MR Egger	32	-0.000254081	0.000391056	0.999746	0.99898	1.00051	0.52081
	Type 1 diabetes	Weighted median	32	-0.000341544	0.000328888	0.999659	0.999014	1.0003	0.299046
	Type 1 diabetes	Inverse variance weighted	32	-0.000374041	0.000260552	0.999626	0.999116	1.00014	0.151125
	Type 1 diabetes	Simple mode	32	-0.00134534	0.00075945	0.998656	0.99717	1.00014	0.0863141
	Type 1 diabetes	Weighted mode	32	-0.00033477	0.000354508	0.999665	0.998971	1.00036	0.352307
Other bones fracture risk	Asthma	MR Egger	58	0.00275956	0.00267206	1.00276	0.997525	1.00803	0.306163
	Asthma	Weighted median	58	0.00345771	0.00159828	1.00346	1.00033	1.00661	0.0305107
	Asthma	Inverse variance weighted	58	0.000749967	0.00106551	1.00075	0.998662	1.00284	0.481522
	Asthma	Simple mode	58	0.0037507	0.00292659	1.00376	0.998017	1.00953	0.205175
	Asthma	Weighted mode	58	0.00362113	0.00234086	1.00363	0.999034	1.00824	0.127417
	Celiac disease	MR Egger	11	0.00022654	0.000730976	1.00023	0.998795	1.00166	0.763682
	Celiac disease	Weighted median	11	6.84958e-05	0.000616366	1.00007	0.998861	1.00128	0.911514
	Celiac disease	Inverse variance weighted	11	0.000261393	0.000487668	1.00026	0.999306	1.00122	0.591955
	Celiac disease	Simple mode	11	0.000196973	0.000895716	1.0002	0.998443	1.00195	0.830369
	Celiac disease	Weighted mode	11	7.02991e-05	0.000610215	1.00007	0.998875	1.00127	0.910564
	Primary biliary cirrhosis	MR Egger	19	-5.12526e-06	0.00094591	0.999995	0.998143	1.00185	0.99574
	Primary biliary cirrhosis	Weighted median	19	-1.05767e-05	0.000538298	0.999989	0.998935	1.00105	0.984324
	Primary biliary cirrhosis	Inverse variance weighted	19	0.000231233	0.00039288	1.00023	0.999461	1.001	0.556157
	Primary biliary cirrhosis	Simple mode	19	-7.57548e-05	0.000908659	0.999924	0.998145	1.00171	0.934478
	Primary biliary cirrhosis	Weighted mode	19	-0.000138365	0.000737247	0.999862	0.998418	1.00131	0.853229
	Primary sclerosing cholangitis	MR Egger	12	0.000412423	0.000788755	1.00041	0.998867	1.00196	0.612447
	Primary sclerosing cholangitis	Weighted median	12	0.000699842	0.000550596	1.0007	0.999621	1.00178	0.203707
	Primary sclerosing cholangitis	Inverse variance weighted	12	0.000376364	0.000433154	1.00038	0.999527	1.00123	0.384907
	Primary sclerosing cholangitis	Simple mode	12	0.000505254	0.00100705	1.00051	0.998533	1.00248	0.625757
	Primary sclerosing cholangitis	Weighted mode	12	0.000616892	0.000598212	1.00062	0.999445	1.00179	0.324576
	Psoriasis	MR Egger	44	0.000134315	0.000123044	1.00013	0.999893	1.00038	0.28123
	Psoriasis	Weighted median	44	9.66645e-05	0.000140117	1.0001	0.999822	1.00037	0.490268
	Psoriasis	Inverse variance weighted	44	7.07435e-05	9.49935e-05	1.00007	0.999885	1.00026	0.456442
	Psoriasis	Simple mode	44	6.65421e-05	0.000233323	1.00007	0.999609	1.00052	0.776865
	Psoriasis	Weighted mode	44	0.000128396	0.000127565	1.00013	0.999878	1.00038	0.319799
	Rheumatoid arthritis	MR Egger	46	5.0815e-05	0.000736429	1.00005	0.998608	1.0015	0.945301
	Rheumatoid arthritis	Weighted median	46	0.000773586	0.000716948	1.00077	0.999369	1.00218	0.280588
	Rheumatoid arthritis	Inverse variance weighted	46	0.000432745	0.000474292	1.00043	0.999503	1.00136	0.361556
	Rheumatoid arthritis	Simple mode	46	-0.000341413	0.00140255	0.999659	0.996914	1.00241	0.808784
	Rheumatoid arthritis	Weighted mode	46	0.00053877	0.000657203	1.00054	0.999251	1.00183	0.416655
	Systemic lupus erythematosus	MR Egger	39	0.000334615	0.000573688	1.00033	0.99921	1.00146	0.56325
	Systemic lupus erythematosus	Weighted median	39	0.000199178	0.000397476	1.0002	0.99942	1.00098	0.616296
	Systemic lupus erythematosus	Inverse variance weighted	39	-6.57615e-05	0.000273776	0.999934	0.999398	1.00047	0.810174
	Systemic lupus erythematosus	Simple mode	39	0.000135305	0.000738693	1.00014	0.998688	1.00158	0.85564
	Systemic lupus erythematosus	Weighted mode	39	0.000335767	0.000469163	1.00034	0.999416	1.00126	0.478568
	Inflammatory bowel disease	MR Egger	114	0.00067281	0.00104717	1.00067	0.998621	1.00273	0.521859
	Inflammatory bowel disease	Weighted median	114	0.000401219	0.000689362	1.0004	0.999051	1.00175	0.560557
	Inflammatory bowel disease	Inverse variance weighted	114	0.000238346	0.000448285	1.00024	0.99936	1.00112	0.594945
	Inflammatory bowel disease	Simple mode	114	0.00097189	0.00175235	1.00097	0.99754	1.00442	0.58025
	Inflammatory bowel disease	Weighted mode	114	0.00149542	0.00115263	1.0015	0.999237	1.00376	0.197139
	Crohn's disease	MR Egger	98	0.000505318	0.00111401	1.00051	0.998323	1.00269	0.651139
	Crohn's disease	Weighted median	98	0.000389471	0.00062455	1.00039	0.999166	1.00161	0.532889
	Crohn's disease	Inverse variance weighted	98	0.000210197	0.000403619	1.00021	0.999419	1.001	0.60252
	Crohn's disease	Simple mode	98	0.000659435	0.00146834	1.00066	0.997784	1.00354	0.65436
	Crohn's disease	Weighted mode	98	0.00150598	0.0010629	1.00151	0.999423	1.0036	0.159727
	Ulcerative colitis	MR Egger	73	0.00142609	0.00115666	1.00143	0.999159	1.0037	0.221665
	Ulcerative colitis	Weighted median	73	0.00025174	0.00074193	1.00025	0.998798	1.00171	0.73438
	Ulcerative colitis	Inverse variance weighted	73	0.000347457	0.000484127	1.00035	0.999399	1.0013	0.472943
	Ulcerative colitis	Simple mode	73	0.000644153	0.00155028	1.00064	0.997608	1.00369	0.679007
	Ulcerative colitis	Weighted mode	73	0.000702582	0.00119328	1.0007	0.998365	1.00305	0.557851
	Type 1 diabetes	MR Egger	26	0.000406536	0.000463825	1.00041	0.999498	1.00132	0.389455
	Type 1 diabetes	Weighted median	26	0.000494381	0.000381068	1.00049	0.999748	1.00124	0.194508
	Type 1 diabetes	Inverse variance weighted	26	0.000328569	0.000311523	1.00033	0.999718	1.00094	0.291554
	Type 1 diabetes	Simple mode	26	0.000438693	0.00106463	1.00044	0.998353	1.00253	0.683807
	Type 1 diabetes	Weighted mode	26	0.000478402	0.000365903	1.00048	0.999761	1.0012	0.202954
